# Supplementary material for: Evaluating whole-genome sequencing quality metrics for enteric pathogen outbreaks
Source: PeerJ. 2021 Nov 25;9:e12446. doi: 10.7717/peerj.12446 (PMC8627651; doi:10.7717/peerj.12446)
Supplement: Supplemental Information 8 [file peerj-09-12446-s008.xlsx]

## Sheet: Sheet1
Eschericha coli O26 (cluster 1) with quality metrics
				read metrics								SPAdes assembly metrics			Skesa assembly metrics			SNP mapping metrics				raw
	treatment	chemistry	readCountR1plusR2	qualR1avg	qualR2avg	PercentR1Ambig	PercentR2Ambig	depth	readLength	avgInsert	medianInsert	contigCount.SPAdes	N50.SPAdes	maxContig.SPAdes	contigCount.Skesa	N50.Skesa	maxContig.Skesa	lyve.percentMap	lyve.properlyPaired	cfsan.percentMap		qualR1avg	qualR2avg	readLength	medianInsert	contigCount.SPAdes	N50.SPAdes	maxContig.SPAdes	contigCount.Skesa	N50.Skesa	maxContig.Skesa	LyveSET.percentMap	lyveSET.properlyPaired	cfsan.percentMap
2014C-3572-M347-14-033_raw_50x_df	raw	500cyc	1211440	36.05	33.47	3.3641	3.41511	47.07	229.94	396.6	371	227	113125	296819	212	105291	296311	0.7657	0.6364	0.8224		34.758	30.3075	213.599	263.65	330.5	81036.8	218070	340.6	60545.8	175486	0.661815	0.449565	0.74928
PNUSAE001735-M01836_raw_50x_df	raw	500cyc	1289808	34.31	27.03	0.0110094	0.00992396	38.19	215.34	358.55	324	301	101153	178763	352	46690	176157	0.5617	0.3519	0.6776						Wilcox less than Skesa	Wilcox greater than Skesa	Wilcox greater than Skesa
PNUSAE001736-M01836_raw_50x_df	raw	500cyc	1281574	34.74	26.99	0.00936349	0.00951954	38.64	217.36	353.33	333	435	48358	155067	511	28311	109151	0.5853	0.3725	0.7055						p = 0.2628	p = 9.537e-07	p = 0.0007162
PNUSAE001737-M01836_raw_50x_df	raw	500cyc	1258222	35.03	26.04	0.0125574	0.0090604	36.72	221.19	320.71	302	404	55434	166408	484	29179	108121	0.5318	0.3119	0.656
PNUSAE001738-M01836_raw_50x_df	raw	500cyc	1254256	34.55	28.79	0.0022324	0.0207294	42.44	222.34	325.95	327	391	53751	133419	448	35259	118062	0.6621	0.4875	0.7587						qualR1 vs contigCount.SPAdes	qualR1 vs N50.SPAdes	qualR1 vs maxContig.SPAdes	qualR1 vs contigCount.Skesa	qualR1 vs N50.Skesa	qualR1 vs maxContig.Skesa
PNUSAE001742-M01836_raw_50x_df	raw	500cyc	1340198	35.13	30.99	0.00701389	0.00716312	43.78	207.27	293.59	265	349	73127	206433	415	37177	126921	0.6729	0.4776	0.7433						0.106055	-0.094162	-0.092516	-0.118842	0.176758	0.219714
PNUSAE001743-M01836_raw_50x_df	raw	500cyc	1273752	35.02	31.9	0.00596662	0.00737977	45.22	218.5	327.39	305	412	47985	121841	496	32089	118153	0.7064	0.5404	0.7737						qualR2 vs contigCount.SPAdes	qualR2 vs N50.SPAdes	qualR2 vs maxContig.SPAdes	qualR2 vs contigCount.Skesa	qualR2 vs N50.Skesa	qualR2 vs maxContig.Skesa
PNUSAE001745-M01836_raw_50x_df	raw	500cyc	1523222	34.64	32.45	0.00196951	0.018776	45.58	181.62	221.26	191	325	82876	217849	342	53754	155927	0.6959	0.4482	0.7406						-0.11592	-0.094162	0.334212	-0.34475	0.358299	0.356175
PNUSAE001782-M02201_raw_50x_df	raw	600cyc	1189794	32.98	27.66	0.0675747	0.274837	33.67	234.83	236.1	191	296	101152	269609	268	89040	164924	0.5693	0.2657	0.7704						Ns vs contigCount.SPAdes	Ns vs N50.SPAdes	Ns vs maxContig.SPAdes	Ns vs contigCount.Skesa	Ns vs N50.Skesa	Ns vs maxContig.Skesa
PNUSAE001783-M02201_raw_50x_df	raw	600cyc	1298974	33.17	27.66	0.0632807	0.267134	34.45	214.21	205.19	161	294	101152	268889	257	80885	200538	0.6022	0.2856	0.7758						-0.121098	0.246328	0.064686	-0.00902595	-0.0345995	-0.0790068
PNUSAE001785-M03217_raw_50x_df	raw	500cyc	1405436	35.95	30.85	0.00113844	10.2908	42.91	197.64	246.53	215	314	101152	267534	294	73068	230504	0.6394	0.4092	0.7057						readLength vs contigCount.SPAdes	readLength vs N50.SPAdes	readLength vs maxContig.SPAdes	readLength vs contigCount.Skesa	readLength vs N50.Skesa	readLength vs maxContig.Skesa
2015C-4936-M347-15-050_50x	raw	500cyc	1321956	35.13	30.32	0.00196678	0.000605164	43.52	215.48	264.07	248	338	66216	216555	325	60024	161892	0.6666	0.4506	0.7453						-0.183459	-0.00301205	0.0631579	0.0225564	0.0150376	-0.0857465
2015C-4937-M347-15-050_50x	raw	500cyc	1418900	35.01	32.51	0.00112763	0.0015505	45.72	200.43	243.51	220	320	82904	267744	292	58566	164579	0.6935	0.4706	0.745						medianInsert vs contigCount.SPAdes	medianInsert vs N50.SPAdes	medianInsert vs maxContig.SPAdes	medianInsert vs contigCount.Skesa	medianInsert vs N50.Skesa	medianInsert vs maxContig.Skesa
2015C-4938-M347-15-050_50x	raw	500cyc	1293552	34.83	31.46	0.000463839	0.000309226	44.92	220.04	288.21	271	308	76693	267833	302	69915	169689	0.7025	0.5109	0.7726						0.234675	-0.294539	-0.330199	0.482888	-0.450545	-0.317532
2015C-4939-M347-15-050_50x	raw	500cyc	1555548	35.08	31.46	0.00372859	0.00257144	45.49	182.9	211.8	182	321	71740	200350	291	69878	217699	0.7114	0.4478	0.766
2015C-4940-M347-15-050_50x	raw	500cyc	1292590	35.17	30.33	0.00170201	0.000464184	43.52	220.15	280.63	267	298	98438	168642	263	91175	246708	0.6777	0.4749	0.7589
2015C-4942-M347-15-050_50x	raw	500cyc	1271344	34.18	31.87	0.000943883	0.000786569	45.41	223.89	293.35	284	331	91001	172734	347	55913	176278	0.7202	0.5452	0.7884
2015C-4943-M347-15-050_50x	raw	500cyc	1257170	34.6	31.4	0.00174996	0.000795437	44.97	226.79	330.27	325	311	71586	282838	324	46803	160924	0.7001	0.55	0.7734
2015C-4944-M347-15-050_50x	raw	500cyc	1293514	34.93	30.32	0.00201003	0.00061847	43.48	219.95	275.89	262	319	84158	234079	323	57001	176679	0.6724	0.4684	0.7541
2015C-4945-M347-15-050_50x	raw	500cyc	1407356	34.66	32.65	0.00113688	0.000994773	45.69	202.12	256.13	229	316	98735	267997	266	90897	230504	0.6992	0.486	0.7522		noNmin100
2014C-3572-M347-14-033_noNmin100_50x	noNmin100	500cyc	1190226	36.07	33.72	0	0	48.74	239.45	404.9	377	227	118898	296815	218	104606	296311	0.7784	0.6661	0.8343		qualR1avg	qualR2avg	readLength	medianInsert	contigCount.SPAdes	N50.SPAdes	maxContig.SPAdes	contigCount.Skesa	N50.Skesa	maxContig.Skesa	LyveSET.percentMap	lyveSET.properlyPaired	cfsan.percentMap
PNUSAE001735-M01836_noNmin100_50x	noNmin100	500cyc	1215316	34.74	26.91	0	0	38.4	234.31	393.48	367	302	97146	234075	344	43985	124164	0.555	0.3558	0.6798		34.7935	30.299	227.395	280.3	325.65	78902.6	238667	339.75	60397.3	183808	0.65827	0.456625	0.751065
PNUSAE001736-M01836_noNmin100_50x	noNmin100	500cyc	1211654	34.74	26.91	0	0	38.84	235.25	387.29	369	402	48664	154989	500	27216	106993	0.5784	0.3763	0.707
PNUSAE001737-M01836_noNmin100_50x	noNmin100	500cyc	1207216	35.04	25.99	0	0	36.89	235.97	343.87	323	387	54010	199490	495	29116	126376	0.526	0.3128	0.6569
PNUSAE001738-M01836_noNmin100_50x	noNmin100	500cyc	1206118	34.57	28.77	0	0	42.87	236.13	342.98	338	354	53906	295443	453	32713	118422	0.6594	0.495	0.7607
PNUSAE001742-M01836_noNmin100_50x	noNmin100	500cyc	1269940	35.14	30.98	0	0	44.46	224.11	314.54	284	358	58714	282881	413	43322	159905	0.6714	0.4898	0.7462
PNUSAE001743-M01836_noNmin100_50x	noNmin100	500cyc	1236150	35.03	31.89	0	0	45.95	230.54	339.93	315	400	47669	174950	502	28311	125634	0.7059	0.5484	0.7756
PNUSAE001745-M01836_noNmin100_50x	noNmin100	500cyc	1391364	34.67	32.45	0	0	45.58	204.21	245.09	213	345	91119	247791	346	41414	161902	0.696	0.4642	0.7443
PNUSAE001782-M02201_noNmin100_50x	noNmin100	600cyc	1132554	32.99	27.65	0	0	32.96	251.24	249.2	200	287	104241	270698	256	91922	269405	0.5566	0.2583	0.7702
PNUSAE001783-M02201_noNmin100_50x	noNmin100	600cyc	1166098	33.19	27.64	0	0	33.6	244.35	237.92	188	294	104231	269029	264	96010	271227	0.5753	0.2689	0.7745
PNUSAE001785-M03217_noNmin100_50x	noNmin100	500cyc	1352062	35.97	30.87	0	0	43.02	210.35	253.72	220	333	91419	230749	298	69174	230504	0.6381	0.4124	0.706
2015C-4936-M347-15-050_S7_noNmin100	noNmin100	500cyc	1278520	35.14	30.26	0	0	43.31	222.71	276.71	258	321	60878	267577	323	58519	149831	0.6646	0.4558	0.7465
2015C-4937-M347-15-050_S8_noNmin100_50x	noNmin100	500cyc	1333530	35.03	32.5	0	0	45.3	213.15	262.59	238	323	69237	230846	289	68432	181433	0.6909	0.481	0.7459
2015C-4938-M347-15-050_S9_noNmin100_50x	noNmin100	500cyc	1257840	34.85	31.46	0	0	44.99	226.48	299.83	279	309	73123	231656	286	65719	164924	0.7013	0.5175	0.7738
2015C-4939-M347-15-050_S10_noNmin100_50x	noNmin100	500cyc	1387700	35.12	31.47	0	0	45.24	205.33	244.55	214	319	78264	230753	286	76934	213659	0.706	0.4634	0.7668
2015C-4940-M347-15-050_S11_noNmin100_50x	noNmin100	500cyc	1255312	35.18	30.32	0	0	43.54	226.93	292.17	275	307	82680	210230	262	86814	230502	0.6764	0.4809	0.7602
2015C-4942-M347-15-050_S13_noNmin100_50x	noNmin100	500cyc	1236772	34.19	31.87	0	0	45.74	230.47	305.11	292	293	91423	178476	342	52045	115407	0.7192	0.5528	0.7892
2015C-4943-M347-15-050_S14_noNmin100_50x	noNmin100	500cyc	1212240	34.62	31.39	0	0	45.36	235.18	348.68	337	287	102050	230643	315	53719	176157	0.6983	0.5596	0.7745
2015C-4944-M347-15-050_S15_noNmin100_50x	noNmin100	500cyc	1258404	34.92	30.29	0	0	43.48	226.58	287.52	270	345	60878	268304	329	54174	171206	0.671	0.475	0.7554
2015C-4945-M347-15-050_S16_noNmin100_50x	noNmin100	500cyc	1323940	34.67	32.64	0	0	45.82	215.17	276.68	249	320	89501	267937	274	83801	282202	0.6972	0.4985	0.7535		fastxOnly-3pr
2014C-3572-M347-14-033_fastx3x15_raw_50x	fastxOnly-3pr	500cyc	1259776	36.08	33.79	3.37139	3.39664	47.22	225.92	396.48	372	322	106297	250201	219	102573	249930	0.7674	0.717	0.8342		qualR1avg	qualR2avg	readLength	medianInsert	contigCount.SPAdes	N50.SPAdes	maxContig.SPAdes	contigCount.Skesa	N50.Skesa	maxContig.Skesa	LyveSET.percentMap	lyveSET.properlyPaired	cfsan.percentMap
PNUSAE001735-M01836_fastx3x15_raw_50x	fastxOnly-3pr	500cyc	1346140	34.37	27.43	0.0106973	0.00638864	39.25	211.34	361.82	331	343	92170	198236	335	47221	176675	0.5711	0.4528	0.68		34.81	30.773	207.345	267.6	393.7	85354.1	222573	336.8	61260.4	182877	0.669475	0.60088	0.75168
PNUSAE001736-M01836_fastx3x15_raw_50x	fastxOnly-3pr	500cyc	1335084	34.79	27.4	0.00988702	0.00554272	37.6	213.34	359.62	345	472	49573	153613	483	29201	111207	0.5958	0.475	0.7081
PNUSAE001737-M01836_fastx3x15_raw_50x	fastxOnly-3pr	500cyc	1311920	35.08	26.45	0.00960424	0.004421	38.14	217.18	326.87	307	412	47340	199108	462	30992	136926	0.5441	0.4065	0.6603
PNUSAE001738-M01836_fastx3x15_raw_50x	fastxOnly-3pr	500cyc	1307512	34.6	29.25	0.00214147	0.0197321	42.51	218.31	328.25	330	476	50334	155263	460	31975	118206	0.6718	0.5914	0.761
PNUSAE001742-M01836_fastx3x15_raw_50x	fastxOnly-3pr	500cyc	1395600	35.18	31.47	0.00673545	0.00415592	45.07	203.31	297.39	267	363	76721	198495	414	43322	118154	0.6778	0.6248	0.7453
PNUSAE001743-M01836_fastx3x15_raw_50x	fastxOnly-3pr	500cyc	1326306	35.07	32.38	0.00678576	0.00467464	46.25	214.5	329.38	306	462	44307	150486	498	31855	125642	0.7113	0.6635	0.7755
PNUSAE001745-M01836_fastx3x15_raw_50x	fastxOnly-3pr	500cyc	1597986	34.68	32.85	0.00200252	0.0191491	46.61	177.59	222.21	192	375	92166	267732	336	54009	157920	0.6947	0.6658	0.7419
PNUSAE001782-M02201_fastx3x15_raw_50x	fastxOnly-3pr	600cyc	1236800	33.1	28.33	0.0666235	0.276682	35.97	230.91	251.68	204	330	106682	267732	258	98524	246359	0.5996	0.4692	0.7733
PNUSAE001783-M02201_fastx3x15_raw_50x	fastxOnly-3pr	600cyc	1354982	33.28	28.31	0.0633219	0.268933	35.78	210.3	219.64	171	446	101136	240160	252	91922	243170	0.6278	0.5122	0.7796
PNUSAE001785-M03217_fastx3x15_raw_50x	fastxOnly-3pr	500cyc	1464650	35.99	31.35	0.000682757	9.53197	44.03	193.59	248.12	218	365	106683	267732	302	89041	231298	0.6437	0.5918	0.7069
2015C-4936-M347-15-050_S7_L001_fastx3x15_raw_50x	fastxOnly-3pr	500cyc	1377272	35.17	30.72	0.00246865	0.000871288	43.49	206.46	267.12	250	422	81574	200395	328	54028	161105	0.6723	0.6102	0.7469
2015C-4937-M347-15-050_S8_L001_fastx3x15_raw_50x	fastxOnly-3pr	500cyc	1485268	35.05	32.94	0.00201984	0.00148121	46.36	191.4	245.73	222	349	92170	267744	302	60542	217794	0.6932	0.6592	0.7453
2015C-4938-M347-15-050_S9_L001_fastx3x15_raw_50x	fastxOnly-3pr	500cyc	1350362	34.88	31.94	0.000444325	0.000296217	44.93	211.05	291.33	273	415	101283	267714	273	89040	230502	0.708	0.6595	0.7741
2015C-4939-M347-15-050_S10_L001_fastx3x15_raw_50x	fastxOnly-3pr	500cyc	1634076	35.12	31.92	0.00342701	0.00244787	45.72	173.75	214.44	185	349	96445	267732	289	60542	198433	0.7119	0.6733	0.7672
2015C-4940-M347-15-050_S11_L001_fastx3x15_raw_50x	fastxOnly-3pr	500cyc	1351444	35.22	30.8	0.00207186	0.000591959	44.06	211.14	283.6	269	380	98157	172884	267	72613	164484	0.686	0.6224	0.7613
2015C-4942-M347-15-050_S13_L001_fastx3x15_raw_50x	fastxOnly-3pr	500cyc	1326348	34.23	32.38	0.00090474	0.00060316	45.57	214.89	295.4	286	416	91009	213871	335	52042	160909	0.7271	0.6822	0.79
2015C-4943-M347-15-050_S14_L001_fastx3x15_raw_50x	fastxOnly-3pr	500cyc	1309058	34.65	31.88	0.0016806	0.00091669	44.96	217.81	333.57	328	397	89293	198483	323	48369	164925	0.7063	0.6568	0.7743
2015C-4944-M347-15-050_S15_L001_fastx3x15_raw_50x	fastxOnly-3pr	500cyc	1347192	34.96	30.78	0.00133611	0.000593828	43.52	211.05	279.53	264	402	82673	245749	325	48357	161704	0.68	0.6181	0.7561
2015C-4945-M347-15-050_S16_L001_fastx3x15_raw_50x	fastxOnly-3pr	500cyc	1474542	34.7	33.09	0.000949447	0.000678177	45.69	193.06	258.62	232	378	101070	268135	275	89040	282202	0.6996	0.6659	0.7523		noNmin100-3pr
2014C-3572-M347-14-033_noN_min100_fastxTrim_50x	noNmin100-3pr	500cyc	1235204	36.1	34	0	0	49.02	230.45	406.16	378	224	116124	296815	214	105291	296311	0.7799	0.7409	0.8347		qualR1avg	qualR2avg	readLength	medianInsert	contigCount.SPAdes	N50.SPAdes	maxContig.SPAdes	contigCount.Skesa	N50.Skesa	maxContig.Skesa	LyveSET.percentMap	lyveSET.properlyPaired	cfsan.percentMap
PNUSAE001735-M01836_noN_min100_fastxTrim_50x	noNmin100-3pr	500cyc	1263102	34.37	27.36	0	0	39.51	225.4	405.34	377	295	91831	178762	340	53116	121675	0.5663	0.4376	0.6825		34.8235	30.775	218.416	284.7	318.6	84793.3	223783	337.35	64119.3	168105	0.667225	0.594685	0.753025
PNUSAE001736-M01836_noN_min100_fastxTrim_50x	noNmin100-3pr	500cyc	1259000	34.8	27.35	0	0	40.04	226.25	395.32	378	396	54261	155075	491	27218	115415	0.5908	0.4609	0.71
PNUSAE001737-M01836_noN_min100_fastxTrim_50x	noNmin100-3pr	500cyc	1253030	35.09	26.41	0	0	38.03	226.99	346.92	329	391	51851	234353	485	30529	121613	0.5385	0.3936	0.6603
PNUSAE001738-M01836_noN_min100_fastxTrim_50x	noNmin100-3pr	500cyc	1255962	34.61	29.22	0	0	43.84	227.15	345.97	340	374	47968	176305	467	31815	121716	0.6689	0.5842	0.7617
PNUSAE001742-M01836_noN_min100_fastxTrim_50x	noNmin100-3pr	500cyc	1321494	35.18	31.45	0	0	45.08	215.18	317.44	286	348	59762	167140	412	42060	126866	0.6774	0.6209	0.7482
PNUSAE001743-M01836_noN_min100_fastxTrim_50x	noNmin100-3pr	500cyc	1283726	35.08	32.37	0	0	46.43	221.52	342.4	316	394	48943	225431	490	32113	127049	0.7106	0.6611	0.7767
PNUSAE001745-M01836_noN_min100_fastxTrim_50x	noNmin100-3pr	500cyc	1456024	34.72	32.85	0	0	47.01	195.32	247.27	215	301	91127	235051	331	56064	156288	0.6954	0.6632	0.7452
PNUSAE001782-M02201_noN_min100_fastxTrim_50x	noNmin100-3pr	600cyc	1173278	33.1	28.33	0	0	35.86	242.22	271.71	223	283	104217	268745	266	89043	168397	0.5902	0.4515	0.7735
PNUSAE001783-M02201_noN_min100_fastxTrim_50x	noNmin100-3pr	600cyc	1210690	33.31	28.32	0	0	36.49	235.39	259.89	206	283	104245	269592	263	100853	230502	0.6067	0.4733	0.779
PNUSAE001785-M03217_noN_min100_fastxTrim_50x	noNmin100-3pr	500cyc	1411298	36	31.38	0	0	44.45	201.32	259.12	225	306	104213	269601	301	91179	164579	0.6441	0.5904	0.7086
2015C-4936-M347-15-050_S7_noN_min100_fastxTrim_50x	noNmin100-3pr	500cyc	1331170	35.18	30.73	0	0	44.2	213.65	278.24	258	318	92050	282908	320	60637	151267	0.6708	0.6062	0.7478
2015C-4937-M347-15-050_S8_noN_min100_fastxTrim_50x	noNmin100-3pr	500cyc	1390214	35.07	32.96	0	0	46.17	204.16	263.31	239	317	91419	249195	279	82929	198560	0.6948	0.6586	0.7486
2015C-4938-M347-15-050_S9_noN_min100_fastxTrim_50x	noNmin100-3pr	500cyc	1308978	34.89	31.94	0	0	45.79	217.54	301.43	280	299	96642	268005	288	65817	169532	0.7067	0.6566	0.7744
2015C-4939-M347-15-050_S10_noN_min100_fastxTrim_50x	noNmin100-3pr	500cyc	1450064	35.16	31.94	0	0	46.16	196.28	246.51	217	288	101153	267861	285	83882	198439	0.7092	0.6652	0.7693
2015C-4940-M347-15-050_S11_noN_min100_fastxTrim_50x	noNmin100-3pr	500cyc	1308908	35.22	30.78	0	0	44.59	218.06	294.67	277	299	92000	171032	259	90854	234205	0.6834	0.6172	0.7614
2015C-4942-M347-15-050_S13_noN_min100_fastxTrim_50x	noNmin100-3pr	500cyc	1286610	34.24	32.37	0	0	46.24	221.5	305.81	292	324	92170	176608	354	47456	156855	0.7264	0.6801	0.7905
2015C-4943-M347-15-050_S14_noN_min100_fastxTrim_50x	noNmin100-3pr	500cyc	1260164	34.66	31.87	0	0	45.67	226.17	349.27	337	330	77152	179199	324	49873	164924	0.7056	0.654	0.7754
2015C-4944-M347-15-050_S15_noN_min100_fastxTrim_50x	noNmin100-3pr	500cyc	1306146	34.97	30.77	0	0	44.35	217.56	289.39	271	313	78028	186047	313	57502	161781	0.6792	0.6148	0.7576
2015C-4945-M347-15-050_S16_noN_min100_fastxTrim_50x	noNmin100-3pr	500cyc	1379002	34.72	33.1	0	0	46.33	206.2	278.66	250	289	100710	217929	265	84155	176127	0.6996	0.6634	0.7551		prinseq
2014C-3572-M347-14-033_win40q27min40_50x	prinseq	500cyc	1290212	36.57	35.02	0.00567764	0.0302808	51.06	224.61	401.44	374	241	102823	229371	213	103933	293552	0.8101	0.7139	0.8432		qualR1avg	qualR2avg	readLength	medianInsert	contigCount.SPAdes	N50.SPAdes	maxContig.SPAdes	contigCount.Skesa	N50.Skesa	maxContig.Skesa	LyveSET.percentMap	lyveSET.properlyPaired	cfsan.percentMap
PNUSAE001735-M01836_win40q27min40_50x	prinseq	500cyc	1496796	35.78	31.42	0	0	49.33	184.01	406.39	381	264	101682	268947	281	57866	176160	0.6845	0.5666	0.7169		35.7085	32.9315	193.264	282.9	295.9	92749.2	245939	318.05	64254.6	189172	0.73897	0.57936	0.76946
PNUSAE001736-M01836_win40q27min40_50x	prinseq	500cyc	1549240	36.11	31.29	0	0	41.05	185.92	402.09	382	396	52144	141747	497	28408	111217	0.713	0.5949	0.7481
PNUSAE001737-M01836_win40q27min40_50x	prinseq	500cyc	1442198	36.47	30.81	0	0	49.36	186.31	364.1	339	317	61447	259081	400	41476	122281	0.6746	0.5606	0.7096
PNUSAE001738-M01836_win40q27min40_50x	prinseq	500cyc	1711820	35.6	31.8	0	0	49.41	198.15	338.18	337	368	59746	203931	414	40728	159893	0.7485	0.6416	0.7796
PNUSAE001742-M01836_win40q27min40_50x	prinseq	500cyc	1464270	35.95	33.22	0	0	49.48	192.84	310.5	275	311	91094	234676	374	44165	130546	0.7275	0.5734	0.7579
PNUSAE001743-M01836_win40q27min40_50x	prinseq	500cyc	1419936	35.78	33.72	0	0	49.89	204.93	337.53	312	388	48617	146260	478	33525	118153	0.756	0.6289	0.786
PNUSAE001745-M01836_win40q27min40_50x	prinseq	500cyc	1409158	35.48	34.03	0	0	49.46	175.58	227.3	197	298	92050	267736	318	53001	164579	0.724	0.5007	0.7515
PNUSAE001782-M02201_win40q27min40_50x	prinseq	600cyc	1469176	34.37	31.53	0	0	49.4	196.72	306.9	263	266	104245	296547	251	91175	269406	0.766	0.5617	0.797
PNUSAE001783-M02201_win40q27min40_50x	prinseq	600cyc	1541334	34.52	31.57	0	0	49.43	182.59	279.08	229	276	101148	269581	247	100535	270106	0.771	0.5383	0.8006
PNUSAE001785-M03217_win40q27min40_50x	prinseq	500cyc	1580378	36.65	33.32	0.00116413	0.000129348	48.66	185.13	257.7	223	299	109707	267833	279	97856	230504	0.6939	0.4974	0.7218
2015C-4936-M347-15-050_win40q27min40_50x	prinseq	500cyc	1268306	36	32.85	0.000630673	0.000157668	49.45	194.35	275.54	254	287	101153	282567	298	60088	234022	0.7324	0.5602	0.7628
2015C-4937-M347-15-050_win40q27min40_50x	prinseq	500cyc	1561724	35.75	34.18	0.00065416	0.000130832	49.6	187.58	250.24	226	275	104213	268913	282	59170	164579	0.7274	0.5297	0.7556
2015C-4938-M347-15-050_win40q27min40_50x	prinseq	500cyc	1464854	35.6	33.46	0	0.000555852	49.59	201.19	298.36	276	270	101153	247015	279	65862	164924	0.7549	0.602	0.7851
2015C-4939-M347-15-050_win40q27min40_50x	prinseq	500cyc	1509010	35.87	33.5	0.000406712	0.000135571	49.49	170.03	221.73	192	291	99866	230749	296	59838	198433	0.7506	0.5129	0.7793
2015C-4940-M347-15-050_win40q27min40_50x	prinseq	500cyc	1416518	36	32.88	0.000431701	0.0010073	49.46	198.41	292.11	274	270	104241	269581	253	91278	230502	0.7467	0.5905	0.7767
2015C-4942-M347-15-050_win40q27min40_50x	prinseq	500cyc	1652682	35.03	33.58	0	0.000371306	49.71	204.45	300.46	288	280	101149	249527	319	62000	234032	0.7706	0.6359	0.7999
2015C-4943-M347-15-050_win40q27min40_50x	prinseq	500cyc	1475916	35.41	33.41	0.00593528	0.0100762	49.6	206.05	342	333	275	102757	282789	315	56035	164925	0.7539	0.6475	0.7845
2015C-4944-M347-15-050_win40q27min40_50x	prinseq	500cyc	1595696	35.78	32.79	0.00666562	0.00871659	49.59	197.75	286.46	268	290	101149	234075	296	61316	169563	0.7403	0.5829	0.771
2015C-4945-M347-15-050_win40q27min40_50x	prinseq	500cyc	1568106	35.45	34.25	0	6.97809	49.6	188.68	265.14	235	256	114600	267854	271	76836	176065	0.7335	0.5476	0.7621		prinseq-5pr3pr
2014C-3572-M347-14-033_win40q27min40_f1_fastx3x5_50x_seven	prinseq-5pr3pr	500cyc	1295754	36.62	35.17	0.00524791	0.0229982	51.14	219.59	398.31	372	240	90021	191789	218	103933	296311	0.8089	0.7942	0.8431		qualR1avg	qualR2avg	readLength	medianInsert	contigCount.SPAdes	N50.SPAdes	maxContig.SPAdes	contigCount.Skesa	N50.Skesa	maxContig.Skesa	LyveSET.percentMap	lyveSET.properlyPaired	cfsan.percentMap
2015C-4936-M347-15-050_win40q27min40_f1_fastx3x5_50x_thver	prinseq-5pr3pr	500cyc	1502106	36.06	33.11	0	0	49.48	189.26	273.27	252	291	103923	268013	294	62010	234028	0.7303	0.7179	0.717		35.7865	33.2115	188.27	280.9	295.1	92574.8	239558	319.85	66152.9	195148	0.736925	0.724275	0.769475
2015C-4937-M347-15-050_win40q27min40_f1_fastx3x5_50x_df	prinseq-5pr3pr	500cyc	1557276	35.81	34.4	0	0	49.6	182.51	248.83	224	274	108174	267740	288	64466	168397	0.7238	0.7147	0.7478
2015C-4938-M347-15-050_win40q27min40_f1_fastx3x5_50x_df	prinseq-5pr3pr	500cyc	1452126	35.67	33.71	0	0	49.76	196.27	296.04	274	257	104214	234171	272	86745	230502	0.7534	0.7429	0.7095
2015C-4939-M347-15-050_win40q27min40_f1_fastx3x5_50x_seven	prinseq-5pr3pr	500cyc	1725388	35.93	33.75	0	0	49.73	165.09	219.88	190	290	106771	267728	288	73102	198711	0.7454	0.7355	0.779
2015C-4940-M347-15-050_win40q27min40_f1_fastx3x5_50x_df	prinseq-5pr3pr	500cyc	1471068	36.07	33.1	0	0	49.63	193.45	290.29	271	270	104213	269603	259	92371	209961	0.745	0.7329	0.7584
2015C-4942-M347-15-050_win40q27min40_f1_fastx3x5_50x_df	prinseq-5pr3pr	500cyc	1427774	35.11	33.83	0	0	49.78	199.42	298.21	286	287	95146	230749	320	58402	164924	0.7697	0.76	0.7858
2015C-4943-M347-15-050_win40q27min40_f1_fastx3x5_50x_fiver	prinseq-5pr3pr	500cyc	1417832	35.48	33.66	0	0	49.84	201.05	340.65	331	274	102479	282789	316	58673	161736	0.7531	0.7431	0.7519
2015C-4944-M347-15-050_win40q27min40_f1_fastx3x5_50x_seven	prinseq-5pr3pr	500cyc	1476698	35.85	33.05	0	0	49.69	192.79	285.32	266	278	99226	267728	301	58404	164579	0.7392	0.7273	0.796
2015C-4945-M347-15-050_win40q27min40_f1_fastx3x5_50x_fiver	prinseq-5pr3pr	500cyc	1546484	35.52	34.47	0	0	49.62	183.68	262.86	234	270	106783	267865	272	81992	282106	0.7301	0.7212	0.8007
PNUSAE001735-M01836_win40q27min40_f1_fastx3x5_50x_thver	prinseq-5pr3pr	500cyc	1588560	35.86	31.73	0.000881301	0.000377701	49.44	179.02	408.88	379	278	101678	268943	286	65844	233927	0.6833	0.6649	0.722
PNUSAE001736-M01836_win40q27min40_f1_fastx3x5_50x_fiver	prinseq-5pr3pr	500cyc	1268286	36.18	31.6	0.000473079	0	40.1	180.93	400.52	380	397	48752	141748	501	28523	106309	0.7117	0.6937	0.7631
PNUSAE001737-M01836_win40q27min40_f1_fastx3x5_50x_df	prinseq-5pr3pr	500cyc	1569026	36.54	31.14	0.00050987	0.000127468	49.42	181.3	362.17	337	317	81884	230749	407	37715	134911	0.6738	0.6561	0.7555
PNUSAE001738-M01836_win40q27min40_f1_fastx3x5_50x_fiver	prinseq-5pr3pr	500cyc	1474328	35.67	32.07	0	0.000406965	49.76	193.18	340.88	336	340	58636	164831	399	37968	147471	0.7472	0.7342	0.7855
PNUSAE001742-M01836_win40q27min40_f1_fastx3x5_50x_thver	prinseq-5pr3pr	500cyc	1512498	36.03	33.48	0.000528926	0.000396695	49.69	187.8	308.3	273	298	89289	216236	383	42969	159847	0.7262	0.7153	0.7788
PNUSAE001743-M01836_win40q27min40_f1_fastx3x5_50x_mFiver	prinseq-5pr3pr	500cyc	1420612	35.87	33.97	0.000422353	0.000844706	49.9	199.94	335.76	310	387	49806	164436	477	33919	106309	0.7543	0.7438	0.7768
PNUSAE001745-M01836_win40q27min40_f1_fastx3x5_50x_thver	prinseq-5pr3pr	500cyc	1665046	35.55	34.23	0	0.00036035	49.55	170.36	225	194	303	91433	247344	355	48958	130909	0.7205	0.7124	0.7999
PNUSAE001782-M02201_win40q27min40_f1_fastx3x5_50x_df	prinseq-5pr3pr	600cyc	1484244	34.53	32.04	0.00592894	0.00754593	49.56	191.87	305.86	261	269	101148	270056	244	91922	270637	0.7635	0.7446	0.7848
PNUSAE001783-M02201_win40q27min40_f1_fastx3x5_50x_thver	prinseq-5pr3pr	600cyc	1603148	34.67	32.1	0.00648724	0.0068615	49.58	177.74	278.01	227	270	106775	269061	241	103968	270096	0.7682	0.7499	0.7717
PNUSAE001785-M03217_win40q27min40_f1_fastx3x5_50x_seven	prinseq-5pr3pr	500cyc	1576960	36.71	33.62	0	6.70087	48.78	180.15	254.88	221	312	101144	269577	276	91175	231298	0.6909	0.6809	0.7622		prinseq-3pr
2014C-3572-M347-14-033_fasWin40q27min40_50x_fiver	prinseq-3pr	500cyc	1290212	36.6	35.15	0.00527045	0.022942	51.09	220.61	400.48	374	232	102677	229809	217	103935	263525	0.8091	0.7947	0.8431		qualR1avg	qualR2avg	readLength	medianInsert	contigCount.SPAdes	N50.SPAdes	maxContig.SPAdes	contigCount.Skesa	N50.Skesa	maxContig.Skesa	LyveSET.percentMap	lyveSET.properlyPaired	cfsan.percentMap
PNUSAE001735-M01836_fasWin40q27min40_50x_seven	prinseq-3pr	500cyc	1496796	35.85	31.72	0	0	49.42	180	411.43	381	272	101551	268943	282	57551	234040	0.6839	0.6662	0.7171		35.774	33.2045	189.268	283	297.1	93140.8	250159	317.65	64273.9	191370	0.737075	0.725495	0.769445
PNUSAE001736-M01836_fasWin40q27min40_50x_fiver	prinseq-3pr	500cyc	1549240	36.17	31.59	0	0	40.34	181.93	400.58	383	381	49661	141747	501	28524	106309	0.712	0.6947	0.7478
PNUSAE001737-M01836_fasWin40q27min40_50x_th	prinseq-3pr	500cyc	1442198	36.53	31.13	0	0	49.49	182.33	366.85	339	315	64002	258968	387	42349	122291	0.6742	0.6574	0.7097
PNUSAE001738-M01836_fasWin40q27min40_50x_seven	prinseq-3pr	500cyc	1711820	35.66	32.06	0	0	49.27	194.13	338.16	337	365	58548	211560	420	34667	143651	0.748	0.7359	0.7795
PNUSAE001742-M01836_fasWin40q27min40_50x_seven	prinseq-3pr	500cyc	1464270	36.02	33.47	0	0	49.82	188.86	310.91	276	314	82047	246478	374	45416	164579	0.7251	0.7149	0.7572
PNUSAE001743-M01836_fasWin40q27min40_50x_fiver	prinseq-3pr	500cyc	1419936	35.85	33.96	0	0	49.93	200.93	339.07	312	381	57353	160430	471	32681	109164	0.7543	0.7447	0.7857
PNUSAE001745-M01836_fasWin40q27min40_50x_seven	prinseq-3pr	500cyc	1409158	35.54	34.22	0	0	49.57	171.58	227.59	197	302	92046	267732	322	54098	171206	0.7193	0.7119	0.7508
PNUSAE001782-M02201_fasWin40q27min40_50x_fiver	prinseq-3pr	600cyc	1469176	34.53	32.07	0	0	49.52	192.81	307.26	262	273	106779	269282	250	91922	200720	0.7638	0.7476	0.7965
PNUSAE001783-M02201_fasWin40q27min40_50x_th	prinseq-3pr	600cyc	1541334	34.67	32.1	0	0	49.56	178.63	280.45	229	274	106779	270385	247	100535	270641	0.7685	0.7526	0.801
PNUSAE001785-M03217_fasWin40q27min40_50x_seven	prinseq-3pr	500cyc	1580378	36.69	33.6	0.000885864	0.000379656	48.76	181.11	256.83	223	308	112506	269065	286	91175	230502	0.6919	0.6831	0.7229
2015C-4936-M347-15-050_fasWin40q27min40_50x	prinseq-3pr	500cyc	1268306	36.04	33.1	0.000473072	0	49.65	190.32	275.09	254	283	101148	267863	292	64365	234205	0.7303	0.7192	0.7629
2015C-4937-M347-15-050_fasWin40q27min40_50x	prinseq-3pr	500cyc	1561724	35.8	34.39	0.000640318	0.000128064	49.62	183.54	250.37	226	280	104213	267860	279	69169	222581	0.7251	0.717	0.7564
2015C-4938-M347-15-050_fasWin40q27min40_50x	prinseq-3pr	500cyc	1464854	35.66	33.69	0	0.000682662	49.66	197.17	298.58	276	272	106775	267853	286	69296	172192	0.7532	0.7437	0.785
2015C-4939-M347-15-050_fasWin40q27min40_50x	prinseq-3pr	500cyc	1509010	35.92	33.74	0.000265074	0.000397612	49.61	166.04	221.44	192	277	106775	267732	285	62787	198433	0.746	0.7372	0.7794
2015C-4940-M347-15-050_fasWin40q27min40_50x	prinseq-3pr	500cyc	1416518	36.05	33.13	0.000423574	0.000705956	49.59	194.46	291.65	274	273	104213	269480	270	82486	177960	0.7449	0.734	0.7763
2015C-4942-M347-15-050_fasWin40q27min40_50x	prinseq-3pr	500cyc	1652682	35.09	33.82	0	0.000484062	49.75	200.4	300.33	288	281	98584	249527	320	57016	234024	0.7697	0.761	0.7999
2015C-4943-M347-15-050_fasWin40q27min40_50x	prinseq-3pr	500cyc	1475916	35.47	33.65	0.00623342	0.00840156	49.39	202.07	341.33	333	298	101149	282854	312	56130	160924	0.7534	0.7441	0.7847
2015C-4944-M347-15-050_fasWin40q27min40_50x	prinseq-3pr	500cyc	1595696	35.83	33.04	0.00601618	0.00676821	49.62	193.75	287.14	268	292	99231	267736	292	62010	176238	0.7387	0.7279	0.7711
2015C-4945-M347-15-050_fasWin40q27min40_50x	prinseq-3pr	500cyc	1568106	35.51	34.46	0	6.71345	49.72	184.68	265.46	236	269	106779	267869	260	79367	234205	0.7301	0.7221	0.7619		bayesHammer
bayesRaw_2014C-3572-M347-14-033_50x	bayesHammer	500cyc	1210196	36.11	33.6	0.0158652	3.36987	49.55	234.85	404.71	377	231	117063	297467	211	116818	296311	0.792	0.6794	0.8302		qualR1avg	qualR2avg	readLength	medianInsert	contigCount.SPAdes	N50.SPAdes	maxContig.SPAdes	contigCount.Skesa	N50.Skesa	maxContig.Skesa	LyveSET.percentMap	lyveSET.properlyPaired	cfsan.percentMap
bayesRaw_PNUSAE001735-M01836_50x	bayesHammer	500cyc	1320372	34.7	27.62	0.000151472	0.000151472	46.59	218.68	428	412	244	108314	234079	274	58031	164930	0.6663	0.5346	0.7181		34.8705	30.496	215.881	289.55	287.2	92391.1	251436	303.55	75147.9	202003	0.714	0.53546	0.76391
bayesRaw_PNUSAE001736-M01836_50x	bayesHammer	500cyc	1417466	35.12	27.57	0.000141097	0.000141097	46.94	220.79	418.91	409	346	56044	154787	426	36355	126865	0.6925	0.5608	0.7471
bayesRaw_PNUSAE001737-M01836_50x	bayesHammer	500cyc	1291960	35.53	26.83	0	0	46.07	224.16	381.23	361	304	76187	256045	377	43038	153552	0.6482	0.5179	0.7087
bayesRaw_PNUSAE001738-M01836_50x	bayesHammer	500cyc	1554214	34.68	29.01	0	0	48.04	227.08	348.93	347	366	48582	153360	412	40402	153273	0.735	0.6179	0.7769
bayesRaw_PNUSAE001742-M01836_50x	bayesHammer	500cyc	1291618	35.19	31.12	0.000154845	0.000154845	47.9	212	314.5	281	318	63646	188810	368	47100	126866	0.7126	0.5445	0.7529
bayesRaw_PNUSAE001743-M01836_50x	bayesHammer	500cyc	1269532	35.04	31.98	0	0.000315077	48.29	223.32	340.78	316	391	46369	246441	465	33461	121779	0.7414	0.599	0.7807
bayesRaw_PNUSAE001745-M01836_50x	bayesHammer	500cyc	1253714	34.65	32.5	0.000159526	0.000319052	47.98	186.6	228.12	195	297	67504	269607	338	56055	161892	0.7128	0.4725	0.7453
bayesRaw_PNUSAE001782-M02201_50x	bayesHammer	600cyc	1292950	33.08	27.79	0.000154685	0.000154685	42.73	239.33	302.95	289	257	106775	282927	237	99077	282750	0.6862	0.4368	0.7844
bayesRaw_PNUSAE001783-M02201_50x	bayesHammer	600cyc	1407816	33.28	27.8	0	0.000142064	42.93	218.53	268.82	205	257	114015	269072	231	113716	282264	0.7011	0.4319	0.7882
bayesRaw_PNUSAE001785-M03217_50x	bayesHammer	500cyc	1298954	36.03	31.01	0.00246352	0.00338734	46.51	202.07	260.3	229	279	103004	267530	261	97860	230504	0.6773	0.4691	0.7171
bayesRaw_2015C-4936-M347-15-050_50x	bayesHammer	500cyc	1287890	35.21	30.41	0.00403761	0.00559054	46.78	215.09	277.81	260	278	101153	270381	288	64662	258022	0.7055	0.5151	0.7571
bayesRaw_2015C-4937-M347-15-050_50x	bayesHammer	500cyc	1267626	35.03	32.56	0.0031555	0.00567991	47.58	200.31	250.21	226	263	114027	269615	259	97206	214730	0.7107	0.4962	0.7498
bayesRaw_2015C-4938-M347-15-050_50x	bayesHammer	500cyc	1251256	34.87	31.54	0	0.0182217	47.46	219.91	299.52	280	263	106779	258379	263	92133	230636	0.7323	0.5601	0.7795
bayesRaw_2015C-4939-M347-15-050_50x	bayesHammer	500cyc	1341834	35.12	31.54	0.00417339	0.00447149	47.27	182.77	220.89	189	268	106775	282998	266	100853	230502	0.7318	0.4786	0.7718
bayesRaw_2015C-4940-M347-15-050_50x	bayesHammer	500cyc	1273828	35.25	30.47	0.00298313	0.00282613	46.98	219.91	295.13	279	266	114600	282838	247	99076	234205	0.7198	0.5455	0.7715
bayesRaw_2015C-4942-M347-15-050_50x	bayesHammer	500cyc	1518812	34.21	31.94	0	0.017382	47.69	223.83	301.22	291	302	101153	234144	300	84012	209879	0.7485	0.5901	0.7948
bayesRaw_2015C-4943-M347-15-050_50x	bayesHammer	500cyc	1190882	34.64	31.49	0.0228402	0.241502	47.83	226.69	343.19	335	272	92390	230753	300	58740	165969	0.7351	0.6101	0.781
bayesRaw_2015C-4944-M347-15-050_50x	bayesHammer	500cyc	1299530	34.99	30.43	0.0147746	0.22839	46.94	219.8	289.88	273	282	99229	296563	287	89040	176612	0.713	0.5358	0.766
bayesRaw_2015C-4945-M347-15-050_50x	bayesHammer	500cyc	1402572	34.68	32.71	0	0.542147	47.91	201.91	264.67	237	260	104213	282927	261	75323	218520	0.7179	0.5133	0.7571
