# Supplementary material for: Evaluating whole-genome sequencing quality metrics for enteric pathogen outbreaks
Source: PeerJ. 2021 Nov 25;9:e12446. doi: 10.7717/peerj.12446 (PMC8627651; doi:10.7717/peerj.12446)
Supplement: Supplemental Information 10 [file peerj-09-12446-s010.xlsx]

## Sheet: Sheet1
Salmonella enterica ser. Pomona (cluster 3) with quality metrics
				read metrics								SPAdes assembly metrics						SNP mapping metrics				raw
	treatment	chemistry	readCountR1plusR2	qualR1avg	qualR2avg	PercentR1Ambig	PercentR2Ambig	depth	readLength	avgInsert	medianInsert	contigCount.SPAdes	N50.SPAdes	maxContig.SPAdes	contigCount.Skesa	N50.Skesa	maxContig.Skesa	Lyve-SET.percentMap	Lyve-SET.properlyPaired	cfsan.percentMap		qualR1avg	qualR2avg	readLength	medianInsert	contigCount.SPAdes	N50.SPAdes	maxContig.SPAdes	contigCount.Skesa	N50.Skesa	maxContig.Skesa	Lyve-SET.percentMap	Lyve-SET.properlyPaired	cfsan.percentMap
2015EL-1655A-M347_raw_58x_oDf	raw	500cyc	1081156	34.24	28.59	0.000739949	0.000369974	46.31	241.11	406.56	397	31	386187	596523	33	382238	516267	0.7819	0.5683	0.9489		35.2552	32.192	224.267	383.44	44.52	412213	911229	49.36	242575	478739	0.847348	0.665292	0.955886
2015EL-1656A-M347_raw_58x_oTh	raw	500cyc	1099178	34.69	28.59	0.00127368	0.00109172	46.05	237.04	372.23	357	27	489207	1294570	36	274094	402861	0.7778	0.5478	0.9351						Wilcox less than Skesa	Wilcox greater than Skesa	Wilcox greater than Skesa
2015EL-1657B-M3235_raw_58x_oTh	raw	300cyc	1765368	36.47	35.31	0.000339872	63.8483	56.33	147.58	412.52	399	25	757183	838664	34	466687	660066	0.9424	0.8867	0.974						p = 0.02631	p = 2.98e-08	p = 2.98e-08
2016K-0057-M347_raw_58x_oTh	raw	500cyc	1314230	34.52	27.46	3.03037	0.0015218	44.81	198.15	227.93	184	37	453869	820905	28	349069	635674	0.7924	0.4367	0.9305
2016K-0474-M3235_raw_58x_oFiver	raw	500cyc	1315348	36.25	33.79	0.00136846	0.0077546	55.21	198.15	300.14	247	29	489492	757177	25	381507	757132	0.9297	0.6652	0.9699						qualR1 vs contigCount.SPAdes	qualR1 vs N50.SPAdes	qualR1 vs maxContig.SPAdes	qualR1 vs contigCount.Skesa	qualR1 vs N50.Skesa	qualR1 vs maxContig.Skesa
2016K-0488-M3235_raw_58x_oTh	raw	500cyc	1152612	36.64	34.03	0.00173519	0.0126669	55.25	226.28	525.34	538	24	685936	1355407	35	254660	569021	0.9254	0.7394	0.9704						-0.411855	0.522308	0.590769	-0.493262	0.428159	0.503943
2016K-0489-M3235_raw_58x_oFiver	raw	500cyc	1101588	36.89	35.3	0.000181556	0.0121643	53.97	236.34	424.19	373	59	466289	706883	25	330712	679531	0.8448	0.7172	0.8778						qualR2 vs contigCount.SPAdes	qualR2 vs N50.SPAdes	qualR2 vs maxContig.SPAdes	qualR2 vs contigCount.Skesa	qualR2 vs N50.Skesa	qualR2 vs maxContig.Skesa
2016K-0490-M3235_raw_58x_oTh	raw	500cyc	1169676	36.76	34.52	0.000854938	0.0117981	55.39	222.72	483.01	469	50	385708	1303659	42	201282	431660	0.9296	0.7374	0.9707						-0.300481	0.410079	0.413926	-0.397073	0.350519	0.430165
PNUSAS002005-VA-M02323_raw_58x_oFiver	raw	500cyc	1062898	35.7	32.19	0.00037633	0.00037633	53.23	244.97	555.52	556	30	343352	1021030	42	195108	471764	0.8873	0.7754	0.9534						Ns vs contigCount.SPAdes	Ns vs N50.SPAdes	Ns vs maxContig.SPAdes	Ns vs contigCount.Skesa	Ns vs N50.Skesa	Ns vs maxContig.Skesa
PNUSAS002454-CA-M02201_raw_58x_oFiver	raw	600cyc	892820	32.15	26.13	0.0336014	0.550615	32.67	291.99	403.94	413	53	305498	684114	72	91315	326007	0.5588	0.2334	0.9447						0.174365	0.0461539	-0.0530769	0.0881787	-0.00653972	0.045778
PNUSAS002455-CA-M02201_raw_58x_oFiver	raw	600cyc	895354	32.53	26.47	0.0364102	0.527613	33.7	291.65	401.44	408	55	228592	574086	76	112579	316223	0.5754	0.2462	0.9507						readLength vs contigCount.SPAdes	readLength vs N50.SPAdes	readLength vs maxContig.SPAdes	readLength vs contigCount.Skesa	readLength vs N50.Skesa	readLength vs maxContig.Skesa
PNUSAS002458-OH-M02941_raw_58x_oFiver	raw	500cyc	1205858	34.2	29.83	0.003483	10.3581	45.86	216.25	306	295	151	220687	408576	91	96273	283308	0.7963	0.5242	0.9302						0.0369586	-0.14195	-0.0296211	0.0808781	-0.160831	-0.139284
PNUSAS002459-TX-M03431_raw_58x_oTh	raw	500cyc	1075124	34.99	30.68	0.000558075	0.00037205	51.34	242.31	492.94	488	40	386316	1301906	39	239450	566179	0.8615	0.712	0.9483						medianInsert vs contigCount.SPAdes	medianInsert vs N50.SPAdes	medianInsert vs maxContig.SPAdes	medianInsert vs contigCount.Skesa	medianInsert vs N50.Skesa	medianInsert vs maxContig.Skesa
PNUSAS002460-TX-M03431_raw_58x_oTh	raw	500cyc	1106578	35.29	33.37	0.000542212	0.000180737	54.64	235.49	399.92	378	47	239597	386190	61	133154	277975	0.9152	0.767	0.9682						-0.398384	0.255385	0.535385	-0.145553	0.100404	0.163493
PNUSAS002461-WI-M03453_raw_58x_oDf	raw	500cyc	1069094	36.02	34.34	0.000187074	0.000374149	55.09	243.7	482.81	463	26	639637	1845361	21	455461	832365	0.9199	0.821	0.9688
S15-11952-M02030_S3_raw_58x_oTh	raw	500cyc	1151180	35.32	33.32	0.000339831	0.000226554	54.88	226.54	322.87	294	51	381064	595107	49	170357	382310	0.9196	0.7167	0.9699
S15-11953-M02030_S10_raw_58x_oTh	raw	500cyc	1142848	34.96	32.82	0.000114484	0.000114484	54.62	228.09	327.94	305	55	231763	516369	67	136454	297850	0.9157	0.7243	0.9694
SpomonaCTAB-M03734_S5_raw_58x_oTh	raw	300cyc	1765584	37.22	36.6	0.000173735	0.00034747	57.26	147.56	369.74	328	27	411799	1433621	30	310189	652854	0.9567	0.9029	0.977
SpomonaCTAB-M03734_S6_raw_58x_oTh	raw	300cyc	1746974	37.04	35.77	0.000875007	0.000525004	56.9	149.18	461.81	431	28	411706	1433344	34	310189	594160	0.95	0.9069	0.9756
PNUSAS002456-CO-M3503-160616_raw_58x_oTh	raw	500cyc	1105122	36.11	34.53	0.000904877	0.000180975	55.52	235.13	427.45	428	90	118192	285381	144	53857	221082	0.9322	0.8139	0.9729
PNUSAS002457-MA-M03915-160614_raw_58x_oTh	raw	500cyc	1130282	30.13	28.16	0.000176947	0.000176947	21.9	229.97	224.09	182	39	306282	487785	56	160828	328067	0.4114	0.1826	0.8968
PNUSAS003161-CA-M02201-160801_raw_58x_oTh	raw	500cyc	1069220	36.07	34.5	0.000374104	0.000187052	55.65	243.18	518.21	495	26	686243	1296333	25	330606	679531	0.933	0.826	0.9745
PNUSAS003162_S7_raw_58x_oTh	raw	500cyc	1385404	34.87	32.05	0.000866173	0.000577449	54.45	187.56	230.56	195	57	285019	594487	86	90367	256834	0.9236	0.5983	0.9625
PNUSAS003164-NC-M3803-160809_raw_58x_oTh	raw	500cyc	1067018	36.15	33.21	0.000562315	0.000374877	53.95	244.02	503.05	493	32	355364	946907	54	156919	289940	0.9012	0.7974	0.9613
PNUSAS003166-NC-M3803-160809_raw_58x_oTh	raw	500cyc	1078044	36.17	33.24	0.000185521	0.000185521	53.98	241.72	483.35	470	24	640355	1296334	29	381018	539819	0.9019	0.7854	0.9606		noNmin100
2015EL-1655A-M347_noNmin100_58x_oTh	noNmin100	500cyc	1064640	34.24	28.59	0	0	46.17	244.29	416.48	403	30	381068	757183	34	294007	516267	0.779	0.5709	0.9486		qualR1avg	qualR2avg	readLength	medianInsert	contigCount.SPAdes	N50.SPAdes	maxContig.SPAdes	contigCount.Skesa	N50.Skesa	maxContig.Skesa	Lyve-SET.percentMap	Lyve-SET.properlyPaired	cfsan.percentMap
2015EL-1656A-M347_noNmin100_58x_oTh	noNmin100	500cyc	1079164	34.7	28.59	0	0	45.98	241.32	383.75	365	28	489496	1132315	33	289595	592974	0.7739	0.5505	0.9348		35.2544	32.1608	230.408	396.04	45.2	398890	893764	50.64	252515	503094	0.843996	0.672648	0.954196
2015EL-1657B-M3235_noNmin100_58x_oSeven	noNmin100	300cyc	1737570	36.47	35.42	0	0	56.36	149.48	422.45	405	31	385844	757179	33	300194	652773	0.9433	0.9012	0.9746
2016K-0057-M347_noNmin100_58x_oTh	noNmin100	500cyc	1194724	34.57	27.45	0	0	44.4	218.13	267.39	233	41	453908	757182	24	584362	1149153	0.7698	0.4356	0.9269
2016K-0474-M3235_noNmin100_58x_oFiver	noNmin100	500cyc	1184688	36.26	33.78	0	0	55	219.51	342.09	290	29	489492	640050	27	381778	757251	0.9247	0.6958	0.9696
2016K-0488-M3235_noNmin100_58x_oTh	noNmin100	500cyc	1093054	36.64	34	0	0	55.05	237.97	562.74	572	27	411850	1193681	36	310191	569021	0.9229	0.7588	0.97
2016K-0489-M3235_noNmin100_58x_oTh	noNmin100	500cyc	1077982	36.76	34.51	0	0	53.43	238.85	425.3	377	64	466204	1464340	24	466373	757778	0.846	0.7223	0.8792
2016K-0490-M3235_noNmin100_58x_oFiver	noNmin100	500cyc	1106012	36.76	34.51	0	0	55.29	235.3	520.23	509	46	411865	847558	51	140727	516118	0.9271	0.7588	0.9702
PNUSAS002005-VA_noNmin100_58x_oDf	noNmin100	500cyc	1053880	35.7	32.19	0	0	53.18	247.06	562.41	559	30	566229	1134499	46	217055	476478	0.8867	0.7795	0.9531
PNUSAS002454-CA_noNmin100_58x_oDf	noNmin100	600cyc	884120	32.16	26.14	0	0	32.52	294.51	417.3	419	73	206323	366608	86	87470	284193	0.5544	0.2307	0.9444
PNUSAS002455-CA_noNmin100_58x_oFiver	noNmin100	600cyc	886280	32.53	26.48	0	0	33.59	294.11	414.73	415	54	225400	620273	80	109023	316322	0.572	0.245	0.9509
PNUSAS002458-OH_noNmin100_58x_oFiver	noNmin100	500cyc	1140042	34.19	29.83	0	0	45.75	228.13	331.78	315	144	283540	467024	97	90570	283735	0.7868	0.5261	0.9291
PNUSAS002459-TX_noNmin100_58x_oSeven	noNmin100	500cyc	1064204	34.99	30.68	0	0	51.38	244.87	500.56	493	41	386312	1281269	48	179236	340490	0.8605	0.7161	0.9482
PNUSAS002460-TX_noNmin100_58x_oTh	noNmin100	500cyc	1087634	35.29	33.37	0	0	54.58	239.35	408.9	384	39	344313	823896	60	204133	310209	0.9142	0.7745	0.9681
PNUSAS002461-WI_noNmin100_58x_oDf	noNmin100	500cyc	1059332	36.02	34.34	0	0	54.98	245.47	486.06	466	25	639637	1845361	22	411287	683948	0.9196	0.825	0.9689
S15-11952-M02030_S3_noNmin100_58x_oDf	noNmin100	500cyc	1120880	35.33	33.32	0	0	54.56	231.44	331.74	300	51	381064	595107	49	196346	382310	0.9188	0.7245	0.9703
S15-11953-M02030_S10_noNmin100_58x_oSeven	noNmin100	500cyc	1115730	34.96	32.81	0	0	54.58	233.52	337.77	311	51	260079	594468	63	161182	330010	0.914	0.7332	0.9692
SpomonaCTAB-M03734_S5_noNmin100_58x_oDf	noNmin100	300cyc	1735430	37.22	36.6	0	0	57.04	149.51	372.06	333	29	489631	1133912	31	299748	679536	0.9568	0.9144	0.9772
SpomonaCTAB-M03734_S6_noNmin100_58x_oDf	noNmin100	300cyc	1728732	37.04	35.77	0	0	56.66	150.12	462.55	434	26	411753	1133708	29	310190	652647	0.9498	0.9122	0.9754
PNUSAS002456-CO-M3503-160616_noNmin100_58x_oFiver	noNmin100	500cyc	1077390	36.11	34.52	0	0	55.54	241.37	441.71	436	96	96626	260426	153	54014	156466	0.9306	0.8261	0.9727
PNUSAS002457-MA-M03915-160614_noNmin100_58x_oTh	noNmin100	500cyc	1113402	30.13	28.13	0	0	21.56	234.27	238.46	191	39	249714	594682	60	132790	257004	0.3956	0.1733	0.8953
PNUSAS003161-CA-M02201-160801_noNmin100_58x_oTh	noNmin100	500cyc	1061546	36.07	34.5	0	0	55.75	245.24	524.13	499	25	489635	1296333	19	423728	714777	0.933	0.8302	0.9746
PNUSAS003162_S7_noNmin100_58x_oTh	noNmin100	500cyc	1266026	34.9	32.04	0	0	54.49	205.51	257.83	221	55	216175	443961	86	112104	284841	0.9191	0.6193	0.9623
PNUSAS003164-NC-M3803-160809_noNmin100_58x_oTh	noNmin100	500cyc	1055024	36.15	33.21	0	0	53.78	246.22	509.14	496	33	550151	1069052	49	147266	318530	0.9005	0.8013	0.9609
PNUSAS003166-NC-M3803-160809_noNmin100_58x_oTh	noNmin100	500cyc	1062296	36.17	33.24	0	0	53.82	244.66	491.43	475	23	685942	1134023	26	409512	594527	0.9008	0.7909	0.9604		fastxOnly-3pr
2015EL-1655A-M347_fastx3x15_raw_58x	fastxOnly-3pr	500cyc	1120884	34.32	29.18	0.000535292	0.000356861	48.31	232.1	413.9	198	33	386189	593272	36	258973	516254	0.8124	0.5709	0.9524		qualR1avg	qualR2avg	readLength	medianInsert	contigCount.SPAdes	N50.SPAdes	maxContig.SPAdes	contigCount.Skesa	N50.Skesa	maxContig.Skesa	Lyve-SET.percentMap	Lyve-SET.properlyPaired	cfsan.percentMap
2015EL-1656A-M347_fastx3x15_raw_58x	fastxOnly-3pr	500cyc	1139512	34.77	29.17	0.00157962	0.000351027	47.92	228.1	379.69	249	29	402916	1055582	37	231853	382799	0.8062	0.5505	0.9384		35.304	32.5892	215.265	389.44	43.16	421814	979337	49.12	229467	500943	0.863732	0.672648	0.956464
2015EL-1657B-M3235_fastx3x15_raw_58x	fastxOnly-3pr	300cyc	1875356	36.49	35.5	0.000319939	63.8836	56.35	138.58	413.65	302	24	686644	1149081	40	225095	466687	0.9447	0.9012	0.9743
2016K-0057-M347_fastx3x15_raw_58x	fastxOnly-3pr	500cyc	1376434	34.58	27.97	3.02129	0.00116242	46.59	189.15	238.16	362	46	381068	757182	24	385928	758424	0.8159	0.4356	0.9353
2016K-0474-M3235_fastx3x15_raw_58x	fastxOnly-3pr	500cyc	1371198	36.28	34.2	0.00204201	0.0083139	55.36	189.22	306.56	374	29	489496	757181	30	310189	757132	0.9342	0.6958	0.9711
2016K-0488-M3235_fastx3x15_raw_58x	fastxOnly-3pr	500cyc	1196486	36.67	34.37	0.00150441	0.0133725	55.45	217.26	528.64	379	24	685936	1355407	31	254660	569021	0.9301	0.7588	0.9709
2016K-0489-M3235_fastx3x15_raw_58x	fastxOnly-3pr	500cyc	1130698	36.91	35.6	0.000176882	0.0106129	53.6	227.32	421.83	399	60	453862	1175566	25	382810	679514	0.8494	0.7223	0.8796
2016K-0490-M3235_fastx3x15_raw_58x	fastxOnly-3pr	500cyc	1215632	36.79	34.85	0.000329047	0.0110231	55.6	213.77	486.1	403	46	411575	1435957	45	169300	466780	0.9335	0.7588	0.9712
PNUSAS002005-VA_fastx3x15_raw_58x	fastxOnly-3pr	500cyc	1102110	35.73	32.54	0.00054441	0.00036294	53.67	236.01	558.63	424	26	568872	1296334	45	192001	463178	0.8938	0.7795	0.9541
PNUSAS002454-CA_fastx3x15_raw_58x	fastxOnly-3pr	600cyc	921536	32.28	26.76	0.037329	0.538883	36.03	282.98	425.74	429	52	231830	519835	73	123946	431860	0.6087	0.2307	0.9493
PNUSAS002455-CA_fastx3x15_raw_58x	fastxOnly-3pr	600cyc	920964	32.65	27.11	0.0312716	0.545733	37.16	282.68	423.05	464	42	366735	1130496	64	111259	312449	0.6283	0.245	0.9552
PNUSAS002458-OH_fastx3x15_raw_58x	fastxOnly-3pr	500cyc	1254486	34.27	30.47	0.00350741	10.2091	47.82	207.16	313.66	472	140	243601	609074	90	105107	283297	0.8253	0.5261	0.9343
PNUSAS002459-TX_fastx3x15_raw_58x	fastxOnly-3pr	500cyc	1114590	35.03	31.04	0.000538315	0.000358876	51.87	233.28	495.78	491	38	386312	1301906	39	246932	340487	0.8697	0.7161	0.9496
PNUSAS002460-TX_fastx3x15_raw_58x	fastxOnly-3pr	500cyc	1151780	35.32	33.69	0.000694577	0.000173644	55.07	226.39	401.14	541	36	301765	924399	61	159672	280159	0.9205	0.7745	0.9691
PNUSAS002461-WI_fastx3x15_raw_58x	fastxOnly-3pr	500cyc	1107640	36.05	34.67	0.000180564	0.000361128	55.29	234.68	483.78	558	27	639637	1845346	20	455436	1171141	0.9248	0.825	0.9697
S15-11952-M02030_S3_fastx3x15_58x_oSeven	fastxOnly-3pr	500cyc	1194216	35.37	33.73	0.000167474	0.000669896	55.12	217.57	324.27	294	54	289754	594652	47	170357	594347	0.9257	0.7245	0.9713
S15-11953-M02030_S10_fastx3x15_58x_oSeven	fastxOnly-3pr	500cyc	1185870	35.01	33.24	0.00067461	0.000337305	54.91	219.02	328.99	305	47	281574	417570	66	111180	277476	0.9213	0.7332	0.9701
SpomonaCTAB-M03734_S5_fastx3x15_58x_oTh	fastxOnly-3pr	300cyc	1872042	37.23	36.71	0.00021367	0.00021367	57.17	138.57	366.01	328	26	411741	971177	30	385928	594529	0.9585	0.9144	0.9775
SpomonaCTAB-M03734_S6_fastx3x15_58x_oTh	fastxOnly-3pr	300cyc	1852116	37.05	35.94	0.000431938	0.000215969	56.86	140.18	466.15	432	26	489946	1433716	30	381663	714632	0.9519	0.9122	0.9758
PNUSAS002456-CO-M3503-160616_fastx3x15_58x_oDf	fastxOnly-3pr	500cyc	1147934	36.14	34.82	0.000696904	0.000522678	55.76	226.23	428.46	428	82	111510	279173	153	53117	284063	0.9355	0.8261	0.9736
PNUSAS002457-MA-M03915-160614_fastx3x15_58x_oDf	fastxOnly-3pr	500cyc	1178060	30.27	28.78	0.000169771	0.000339541	28.92	220.9	264.5	244	32	380896	608400	48	171559	357986	0.5213	0.1733	0.9062
PNUSAS003161-CA-M02201-160801_fastx3x15_58x_oTh	fastxOnly-3pr	500cyc	1109370	36.1	34.76	0.000180283	0.000180283	55.91	234.21	519.31	496	24	640273	1296333	23	349127	594338	0.9366	0.8302	0.9751
PNUSAS003162_S7_fastx3x15_58x_oTh	fastxOnly-3pr	500cyc	1454868	34.9	32.33	0.00109976	0.000549878	54.4	178.57	231.63	197	81	231297	594490	85	88154	284851	0.9264	0.6193	0.9637
PNUSAS003164-NC-M3803-160809_fastx3x15_58x_oTh	fastxOnly-3pr	500cyc	1105852	36.19	33.64	0.000361712	0.000361712	54.38	234.99	505.23	494	31	385982	1077793	54	152698	369084	0.9094	0.8013	0.9623
PNUSAS003166-NC-M3803-160809_fastx3x15_58x_oTh	fastxOnly-3pr	500cyc	1118904	36.2	33.66	0.000178746	0.000178746	54.47	232.71	486.2	473	24	685942	1303501	32	259740	573094	0.9092	0.7909	0.9615		noNmin100-3pr
2015EL-1655A-M347_noNmin100_fastx3x15_58x_oDf	noNmin100-3pr	500cyc	1107902	34.32	29.17	0	0	47.93	232.34	392.75	369	31	408757	634748	38	274105	516267	0.8096	0.6679	0.9522		qualR1avg	qualR2avg	readLength	medianInsert	contigCount.SPAdes	N50.SPAdes	maxContig.SPAdes	contigCount.Skesa	N50.Skesa	maxContig.Skesa	Lyve-SET.percentMap	Lyve-SET.properlyPaired	cfsan.percentMap
2015EL-1656A-M347_noNmin100_fastx3x15_58x_oTh	noNmin100-3pr	500cyc	1119934	34.77	29.16	0	0	47.93	232.34	392.75	369	31	408757	634748	30	330371	402861	0.8029	0.6647	0.9379		35.308	32.5912	221.304	400.24	44.16	431232	838277	48.88	241383	490008	0.86094	0.7744	0.956308
2015EL-1657B-M3235_noNmin100_fastx3x15_58x_oDf	noNmin100-3pr	300cyc	1849880	36.49	35.65	0	0	56.54	140.48	423.29	406	26	757210	838660	40	229444	466687	0.9458	0.9207	0.9749
2016K-0057-M347_noNmin100_fastx3x15_58x_oTh	noNmin100-3pr	500cyc	1244104	34.62	27.98	0	0	46.43	209.1	276.4	244	40	385979	757178	30	310191	679540	0.7974	0.6468	0.9327
2016K-0474-M3235_noNmin100_fastx3x15_58x_oTh	noNmin100-3pr	500cyc	1236704	36.29	34.19	0	0	55.45	210.43	342.14	291	29	467028	757182	26	310185	757777	0.9302	0.8888	0.9707
2016K-0488-M3235_noNmin100_fastx3x15_58x_oTh	noNmin100-3pr	500cyc	1135236	36.67	34.35	0	0	55.42	228.96	565.72	575	23	685936	1355407	33	254660	569021	0.9281	0.8413	0.9706
2016K-0489-M3235_noNmin100_fastx3x15_58x_oSeven	noNmin100-3pr	500cyc	1117896	36.92	35.6	0	0	53.7	229.9	437.14	379	56	489207	758026	22	409512	757778	0.8504	0.8121	0.881
2016K-0490-M3235_noNmin100_fastx3x15_58x_oDf	noNmin100-3pr	500cyc	1148080	36.79	34.83	0	0	55.55	226.34	522.83	512	44	411411	1355485	45	170798	352833	0.9315	0.8577	0.9708
PNUSAS002005-VA_noNmin100_fastx3x15_58x_oTh	noNmin100-3pr	500cyc	1093864	35.73	32.53	0	0	53.67	238.05	564.64	561	32	381068	826711	44	234763	584362	0.8934	0.8147	0.9542
PNUSAS002454-CA_noNmin100_fastx3x15_58x_oFiver	noNmin100-3pr	600cyc	911318	32.28	26.77	0	0	35.91	285.56	437.16	434	51	225400	611970	83	97620	284185	0.6052	0.348	0.9494
PNUSAS002455-CA_noNmin100_fastx3x15_58x_oFiver	noNmin100-3pr	600cyc	916914	32.66	27.12	0	0	37.24	285.1	432.8	428	50	272788	453854	73	110719	255618	0.625	0.3689	0.9558
PNUSAS002458-OH_noNmin100_fastx3x15_58x_oDf	noNmin100-3pr	500cyc	1188742	34.26	30.48	0	0	47.99	219.23	338.51	321	150	170011	516429	87	98376	213178	0.8183	0.6972	0.934
PNUSAS002459-TX_noNmin100_fastx3x15_58x_oSeven	noNmin100-3pr	500cyc	1103102	35.03	31.03	0	0	51.88	235.89	503.72	495	39	386173	1301906	44	196407	358747	0.8684	0.7709	0.9493
PNUSAS002460-TX_noNmin100_fastx3x15_58x_oTh	noNmin100-3pr	500cyc	1130756	35.32	33.68	0	0	54.97	230.38	409.88	385	45	300001	640331	69	148377	318083	0.9193	0.8689	0.9693
PNUSAS002461-WI_noNmin100_fastx3x15_58x_oTh	noNmin100-3pr	500cyc	1097954	36.06	34.67	0	0	55.24	236.48	488.49	466	27	639641	1594893	24	453457	1227319	0.9241	0.8738	0.9695
SpomonaCTAB-M03734_S5_fas3x15_noNmin100_58x_oTh	noNmin100-3pr	300cyc	1167646	37.23	36.71	0	0	57.18	140.51	371.97	333	25	773436	1133821	42	218334	382310	0.924	0.8821	0.971
SpomonaCTAB-M03734_S6_fas3x15_noNmin100_58x_oDf	noNmin100-3pr	300cyc	1160312	37.05	35.94	0	0	56.85	141.12	463.87	434	27	685938	971277	64	140684	307811	0.92	0.8748	0.9701
S15-11952-M02030_S3_fas3x15_noNmin100_58x_oSeven	noNmin100-3pr	500cyc	1847260	35.37	33.72	0	0	55.08	222.5	333.08	300	57	363351	516324	29	350565	679536	0.9582	0.9388	0.9775
S15-11953-M02030_S10_fas3x15_noNmin100_58x_oSeven	noNmin100-3pr	500cyc	1840100	35	33.23	0	0	55.03	224.54	339.03	312	59	214426	516431	35	381663	593944	0.9518	0.9241	0.9758
PNUSAS002456-CO-M3503-160616_fas3x15_noNmin100_58x_oFiver	noNmin100-3pr	500cyc	1116118	36.14	34.81	0	0	55.68	232.42	442.54	437	95	113309	272861	131	71502	284093	0.9347	0.897	0.9735
PNUSAS002457-MA-M03915-160614_fas3x15_noNmin100_58x_oTh	noNmin100-3pr	500cyc	1155442	30.28	28.76	0	0	28.69	225.32	278.88	258	34	371303	487789	50	158171	310178	0.5091	0.3474	0.905
PNUSAS003161-CA-M02201-160801_fas3x15_noNmin100_58x_oTh	noNmin100-3pr	500cyc	1099664	36.1	34.76	0	0	55.88	236.24	524.67	499	24	652833	1296333	24	385929	652794	0.9363	0.8772	0.9752
PNUSAS003162_S7_fas3x15_noNmin100_58x_oSeven	noNmin100-3pr	500cyc	1322720	34.93	32.34	0	0	54.78	196.48	258.51	222	49	225400	594450	84	93528	284851	0.9226	0.8793	0.9638
PNUSAS003164-NC-M3803-160809_fas3x15_noNmin100_58x_oTh	noNmin100-3pr	500cyc	1096222	36.19	33.64	0	0	54.42	237.23	511.64	498	38	305511	995968	48	138427	324952	0.9085	0.8482	0.9619
PNUSAS003166-NC-M3803-160809_fas3x15_noNmin100_58x_oFiver	noNmin100-3pr	500cyc	1105250	36.2	33.66	0	0	54.51	235.65	493.92	478	22	685938	1134141	27	466780	685475	0.9087	0.8487	0.9616		prinseq
2015EL-1655A-M347_1Nwin40q27min40_58x_oDf	prinseq	500cyc	1163040	35.37	31.87	0	0	51.9	201.21	442.83	424	30	385979	536784	34	299747	516224	0.9594	0.8828	0.9803		qualR1avg	qualR2avg	readLength	medianInsert	contigCount.SPAdes	N50.SPAdes	maxContig.SPAdes	contigCount.Skesa	N50.Skesa	maxContig.Skesa	Lyve-SET.percentMap	Lyve-SET.properlyPaired	cfsan.percentMap
2015EL-1656A-M347_1Nwin40q27min40_58x_oTh	prinseq	500cyc	1301220	35.74	31.86	0	0	57	199.9	408.91	382	34	381068	1133815	32	369143	592974	0.9463	0.8428	0.9675		36.0292	34.1868	202.359	405.64	35.48	412871	1.00045e+06	43.4	264961	558596	0.954348	0.837112	0.97314
2015EL-1657B-M3235_1Nwin40q27min40_58x_oTh	prinseq	300cyc	1796156	36.73	36.02	0	0.0123597	57.62	144.78	415.03	400	32	427112	838664	32	299748	652640	0.9605	0.92	0.9799
2016K-0057-M347_1Nwin40q27min40_58x_oTh	prinseq	500cyc	1558142	35.7	31.06	2.93118	0	57.42	166.86	269.25	229	28	381068	757182	27	385928	757117	0.9522	0.691	0.9769
2016K-0474-M3235_1Nwin40q27min40_58x_oTh	prinseq	500cyc	1371206	36.76	35.15	0	0	57.78	189.62	310.98	257	29	467028	757182	30	382799	757777	0.9626	0.7223	0.9796
2016K-0488-M3235_1Nwin40q27min40_58x_oTh	prinseq	500cyc	1202728	37.02	35.4	0	0	57.81	216.38	540.92	555	26	685936	1355407	32	254660	569021	0.962	0.7952	0.9792
2016K-0489-M3235_1Nwin40q27min40_58x_oSeven	prinseq	500cyc	1121612	37.19	36.17	0	0	56.18	228.97	429.9	377	45	489203	1294566	23	408041	756935	0.8681	0.7568	0.8832
2016K-0490-M3235_1Nwin40q27min40_58x_oSeven	prinseq	500cyc	1212342	37.1	35.73	0	0	57.54	214.35	499.4	484	47	411481	1435955	38	209869	516287	0.9604	0.7855	0.978
PNUSAS002005-VA_1Nwin40q27min40_58x_oFiver	prinseq	500cyc	1143260	36.4	34.34	0	0	57.42	227.59	567.02	564	26	466530	928126	35	311389	640516	0.952	0.8901	0.9705
PNUSAS002454-CA_1Nwin40q27min40_58x_oFiver	prinseq	600cyc	1218570	33.88	30.83	0.00623682	0.0430012	57.71	213.43	528.39	508	38	274716	1055578	54	149836	497039	0.9623	0.8892	0.9801
PNUSAS002455-CA_1Nwin40q27min40_58x_oDf	prinseq	600cyc	1202316	34.08	30.95	0.00898266	0.0424181	57.83	216.66	522.85	497	41	381233	983572	43	177931	408865	0.9642	0.886	0.981
PNUSAS002458-OH_1Nwin40q27min40_58x_oTh	prinseq	500cyc	1392918	35.29	32.58	0	2.01376	57.1	186.81	333.35	317	39	282210	467028	63	133223	443720	0.9391	0.763	0.9684
PNUSAS002459-TX_1Nwin40q27min40_58x_oTh	prinseq	500cyc	1080066	36	33.6	0	0	52.47	219.35	508.08	501	36	386344	1301906	40	207919	358747	0.9571	0.8824	0.9777
PNUSAS002460-TX_1Nwin40q27min40_58x_oTh	prinseq	500cyc	1174096	35.99	34.96	0	0	57.64	220.88	408.64	383	42	317266	1062119	60	158625	462100	0.9626	0.8545	0.9798
PNUSAS002461-WI_1Nwin40q27min40_58x_oDf	prinseq	500cyc	1123854	36.55	35.59	0	0	57.75	231.4	489.73	467	23	639637	1845223	19	455438	1227319	0.96	0.8944	0.9783
S15-11952-M02030_S3_1Nwin40q27min40_58x_oTh	prinseq	500cyc	1219482	35.98	34.71	0	0	57.78	213.16	328.04	297	38	289744	598112	55	170357	313683	0.961	0.7923	0.9807
S15-11953-M02030_S10_1Nwin40q27min40_58x_oTh	prinseq	500cyc	1222890	35.68	34.31	0	0	57.89	212.71	333.55	308	42	212476	593195	57	139156	438697	0.9616	0.8085	0.9803
SpomonaCTAB-M03734_S5_1Nwin40q27min40_58x_oTh	prinseq	300cyc	1776872	37.38	36.93	0	0	57.71	146	368.37	328	27	411756	1433623	38	274114	652842	0.966	0.9207	0.98
SpomonaCTAB-M03734_S6_1Nwin40q27min40_58x_oTh	prinseq	300cyc	1766290	37.25	36.31	0	0	57.65	146.86	457.81	432	27	489444	1133946	30	380850	594060	0.9642	0.9333	0.9802
PNUSAS002456-CO-M3503-160616_1Nwin40q27min40_58x_oTh	prinseq	500cyc	1155710	36.6	35.7	0	0	57.96	225.1	432.09	431	79	117078	286176	134	65151	156057	0.9652	0.8761	0.9811
PNUSAS002457-MA-M03915-160614_1Nwin40q27min40_58x_oTh	prinseq	500cyc	1518476	32.49	31.49	0	0	56.8	171.25	348.06	320	29	381044	757168	42	228896	516252	0.9369	0.8229	0.9606
PNUSAS003161-CA-M02201-160801_1Nwin40q27min40_58x_oFiver	prinseq	500cyc	1114164	36.56	35.61	0	0	57.78	233.06	522.94	499	21	686241	1296331	19	411302	757132	0.9642	0.8799	0.9817
PNUSAS003162_S7_1Nwin40q27min40_58x_oTh	prinseq	500cyc	1467174	35.57	33.64	0	0	57.7	177.27	235.01	201	53	285021	462398	78	111616	283813	0.9599	0.6622	0.978
PNUSAS003164-NC-M3803-160809_1Nwin40q27min40_58x_oTh	prinseq	500cyc	1139448	36.7	34.91	0	0	57.55	228.63	513.97	501	31	386188	1564828	49	171500	408220	0.9554	0.8943	0.9729
PNUSAS003166-NC-M3803-160809_1Nwin40q27min40_58x_oTh	prinseq	500cyc	1147650	36.72	34.95	0	0	57.5	226.74	494.32	479	24	685978	1132401	21	466780	686855	0.9555	0.8816	0.9726		prinseq-5pr3pr
2015EL-1655A-M347_f1_fas3x5win40q27min40_58x_oTh	prinseq-5pr3pr	500cyc	1163040	35.48	32.25	0	0	50.71	196.21	440.95	422	30	411473	838522	34	299747	516223	0.9614	0.9446	0.9802		qualR1avg	qualR2avg	readLength	medianInsert	contigCount.SPAdes	N50.SPAdes	maxContig.SPAdes	contigCount.Skesa	N50.Skesa	maxContig.Skesa	Lyve-SET.percentMap	Lyve-SET.properlyPaired	cfsan.percentMap
2015EL-1656A-M347_f1_fas3x5win40q27min40_58x_oFiver	prinseq-5pr3pr	500cyc	1336542	35.84	32.24	0	0	57.32	194.98	407.24	380	27	453855	1224479	32	310189	679516	0.9484	0.9321	0.9672		36.108	34.4272	197.367	403.68	35.32	431778	1.01937e+06	42.12	261754	554207	0.9557	0.93402	0.973024
2015EL-1657B-M3235_f1_fas3x5win40q27min40_58x_oTh	prinseq-5pr3pr	300cyc	1858222	36.79	36.17	0	0.00731882	57.61	139.75	412.64	398	25	526456	841659	44	225222	421070	0.9616	0.9494	0.98
2016K-0057-M347_f1_fas3x5win40q27min40_58x_oTh	prinseq-5pr3pr	500cyc	1605448	35.78	31.46	2.88779	0	57.57	161.9	267.7	227	28	381068	757182	30	385928	757129	0.954	0.9349	0.9766
2016K-0474-M3235_f1_fas3x5win40q27min40_58x_oTh	prinseq-5pr3pr	500cyc	1408732	36.81	35.34	0	0	57.93	184.79	309.92	255	30	386157	757182	26	385459	757602	0.9628	0.95	0.9794
2016K-0488-M3235_f1_fas3x5win40q27min40_58x_oTh	prinseq-5pr3pr	500cyc	1249904	37.07	35.57	0	0	58.74	211.35	538.98	553	23	685936	1355406	31	254660	569020	0.9629	0.9011	0.9791
2016K-0489-M3235_f1_fas3x5win40q27min40_58x_oFiver	prinseq-5pr3pr	500cyc	1146146	37.23	36.31	0	0	55	223.93	425.95	374	59	537111	758022	21	411296	757778	0.8693	0.8479	0.8836
2016K-0490-M3235_f1_fas3x5win40q27min40_58x_oSeven	prinseq-5pr3pr	500cyc	1240732	37.15	35.89	0	0	57.57	209.35	495.7	483	44	411410	1272113	41	274113	516286	0.9608	0.9096	0.9777
PNUSAS002005-VA_f1_fas3x5win40q27min40_58x_oDf	prinseq-5pr3pr	500cyc	1168340	36.45	34.51	0	0	57.48	222.59	565.46	562	26	569035	1136076	38	279916	594473	0.9535	0.924	0.9704
PNUSAS002454-CA_f1_fas3x5win40q27min40_58x_oDf	prinseq-5pr3pr	600cyc	1246414	34.05	31.33	0.00706025	0.0295247	57.73	208.39	526.73	506	40	253444	1018604	45	176066	408865	0.9636	0.9319	0.9797
PNUSAS002455-CA_f1_fas3x5win40q27min40_58x_oDf	prinseq-5pr3pr	600cyc	1229866	34.24	31.45	0.00780573	0.0307351	57.88	211.65	523.63	496	38	385979	1060473	48	160358	408865	0.9655	0.9322	0.981
PNUSAS002458-OH_f1_fas3x5win40q27min40_58x_oDf	prinseq-5pr3pr	500cyc	1432996	35.37	32.97	0	1.4328	57.35	181.84	330.56	315	41	346461	594805	64	122540	463029	0.9424	0.9222	0.9682
PNUSAS002459-TX_f1_fas3x5win40q27min40_58x_oTh	prinseq-5pr3pr	500cyc	1080066	36.06	33.8	0	0	51.2	214.35	506.74	499	45	386766	1063778	39	207918	358747	0.9586	0.936	0.9774
PNUSAS002460-TX_f1_fas3x5win40q27min40_58x_oTh	prinseq-5pr3pr	500cyc	1203712	36.05	35.12	0	0	57.84	215.86	405.17	381	43	225404	1112171	55	158577	443913	0.9641	0.9523	0.9797
PNUSAS002461-WI_f1_fas3x5win40q27min40_58x_oDf	prinseq-5pr3pr	500cyc	1147156	36.6	35.74	0	0	57.74	226.4	485.32	466	26	639637	1845221	20	455461	1171137	0.9618	0.9437	0.9783
S15-11952-M02030_S3_f1_fas3x5win40q27min40_58x_oTh	prinseq-5pr3pr	500cyc	1252170	36.04	34.9	0	0	58.01	208.24	325.93	295	42	248304	466704	45	199309	381663	0.9619	0.9518	0.9806
S15-11953-M02030_S10_f1_fas3x5win40q27min40_58x_oDf	prinseq-5pr3pr	500cyc	1254342	35.75	34.51	0	0	58.02	207.61	331.88	306	33	330972	757179	47	172851	478293	0.9624	0.953	0.9801
SpomonaCTAB-M03734_S5_f1_fas3x5win40q27min40_58x_oTh	prinseq-5pr3pr	300cyc	1839172	37.42	37.02	0	0	57.72	140.98	377.5	326	22	679633	1689306	29	380810	652793	0.9665	0.9551	0.9799
SpomonaCTAB-M03734_S6_f1_fas3x5win40q27min40_58x_oDf	prinseq-5pr3pr	300cyc	1828284	37.29	36.42	0	0	57.7	141.85	465.74	430	28	411708	1433568	25	372001	652814	0.9653	0.9496	0.9801
PNUSAS002456-CO-M3503-160616_f1_fas3x5win40q27min40_58x_oTh	prinseq-5pr3pr	500cyc	1180554	36.65	35.84	0	0	57.95	220.17	430.42	429	80	118203	512841	128	63005	310593	0.9665	0.9573	0.9811
PNUSAS002457-MA-M03915-160614_f1_fas3x5win40q27min40_58x_oDf	prinseq-5pr3pr	500cyc	1563906	32.81	32.02	0	0	57	166.28	345.48	317	31	411724	516362	38	274111	466687	0.9396	0.9204	0.9604
PNUSAS003161-CA-M02201-160801_f1_fas3x5win40q27min40_58x_oDf	prinseq-5pr3pr	500cyc	1139468	36.61	35.73	0	0	57.89	228.08	521.16	497	20	715258	1596207	24	330754	679517	0.9654	0.9285	0.9817
PNUSAS003162_S7_f1_fas3x5win40q27min40_58x_oTh	prinseq-5pr3pr	500cyc	1508984	35.62	33.79	0	0	57.76	172.27	233.15	199	51	231671	385995	73	117015	284861	0.9605	0.9495	0.9779
PNUSAS003164-NC-M3803-160809_f1_fas3x5win40q27min40_58x_oTh	prinseq-5pr3pr	500cyc	1163322	36.76	35.13	0	0	57.56	223.64	511.45	499	30	361115	1194034	52	135855	409512	0.9569	0.9367	0.9727
PNUSAS003166-NC-M3803-160809_f1_fas3x5win40q27min40_58x_oTh	prinseq-5pr3pr	500cyc	1171724	36.78	35.17	0	0	57.49	221.72	492.56	477	21	685665	1296334	24	390696	714777	0.9568	0.9367	0.9726		prinseq-3pr
2015EL-1655A-M347_fas3x5win40q27min40_58x_oTh	prinseq-3pr	500cyc	1163040	35.47	32.24	0	0	50.96	197.21	443.03	424	30	411473	838522	34	299747	516224	0.9617	0.9456	0.9802		qualR1avg	qualR2avg	readLength	medianInsert	contigCount.SPAdes	N50.SPAdes	maxContig.SPAdes	contigCount.Skesa	N50.Skesa	maxContig.Skesa	Lyve-SET.percentMap	Lyve-SET.properlyPaired	cfsan.percentMap
2015EL-1656A-M347_fas3x5win40q27min40_58x_oTh	prinseq-3pr	500cyc	1328488	35.83	32.23	0	0	57.19	195.96	410.19	382	35	489207	757183	32	325989	756935	0.9485	0.9326	0.9673		36.0932	34.4128	198.363	405.6	34.68	465935	1.02367e+06	42.48	262526	518485	0.955896	0.934628	0.9731
2015EL-1657B-M3235_fas3x5win40q27min40_58x_oTh	prinseq-3pr	300cyc	1845680	36.76	36.12	0	0.00747692	57.63	140.77	414.95	401	27	473069	838664	35	231853	427406	0.9614	0.9492	0.9799
2016K-0057-M347_fas3x5win40q27min40_58x_oTh	prinseq-3pr	500cyc	1598468	35.77	31.45	2.90153	0	57.66	162.89	269.76	229	28	381068	757182	27	380942	714622	0.9543	0.9371	0.9767
2016K-0474-M3235_fas3x5win40q27min40_58x_oTh	prinseq-3pr	500cyc	1400084	36.8	35.32	0	0	57.84	185.66	313.66	257	28	489496	757182	30	299748	539338	0.963	0.9506	0.9796
2016K-0488-M3235_fas3x5win40q27min40_58x_oTh	prinseq-3pr	500cyc	1249904	37.05	35.55	0	0	59.01	212.35	540.99	555	23	685936	1355407	30	263741	569021	0.963	0.9005	0.9792
2016K-0489-M3235_fas3x5win40q27min40_58x_oTh	prinseq-3pr	500cyc	1139746	37.22	36.29	0	0	56.26	224.95	429.23	375	48	537115	715385	21	390696	596808	0.8695	0.848	0.8836
2016K-0490-M3235_fas3x5win40q27min40_58x_oTh	prinseq-3pr	500cyc	1235850	37.13	35.87	0	0	57.67	210.36	497.66	485	41	380900	1274190	39	199323	352857	0.9611	0.9092	0.9779
PNUSAS002005-VA_fas3x5win40q27min40_58x_oTh	prinseq-3pr	500cyc	1164190	36.43	34.5	0	0	57.54	223.6	568.12	564	27	466532	1304346	36	240648	431845	0.9534	0.9235	0.9702
PNUSAS002454-CA_fas3x5win40q27min40_58x_oFiver	prinseq-3pr	600cyc	1244554	34.05	31.34	0.00755291	0.0308544	57.9	209.4	528.79	508	42	381907	1055557	45	274094	485250	0.964	0.9326	0.98
PNUSAS002455-CA_fas3x5win40q27min40_58x_oTh	prinseq-3pr	600cyc	1223320	34.24	31.47	0.00735703	0.0291011	57.86	212.67	524.5	498	35	381403	1063637	47	216451	434813	0.9656	0.9328	0.9809
PNUSAS002458-OH_fas3x5win40q27min40_58x_oTh	prinseq-3pr	500cyc	1421090	35.36	32.97	0	1.42693	57.21	182.84	332.83	317	43	302469	594832	64	142057	301739	0.9432	0.9253	0.9685
PNUSAS002459-TX_fas3x5win40q27min40_58x_oDf	prinseq-3pr	500cyc	1080066	36.04	33.79	0	0	51.6	215.35	509.17	501	35	386337	1301906	39	207919	358747	0.959	0.9366	0.9775
PNUSAS002460-TX_fas3x5win40q27min40_58x_oTh	prinseq-3pr	500cyc	1196790	36.03	35.11	0	0	57.78	216.86	407.47	383	36	351397	1131554	57	156394	516287	0.9644	0.9533	0.98
PNUSAS002461-WI_fas3x5win40q27min40_58x_oDf	prinseq-3pr	500cyc	1142426	36.58	35.72	0	0	57.75	227.39	489.8	467	26	639637	1845221	21	453457	1171069	0.9619	0.944	0.9783
S15-11952-M02030_S3_fas3x5win40q27min40_58x_oTh	prinseq-3pr	500cyc	1241048	36.04	34.89	0	0	57.79	209.26	327.93	297	42	280082	489635	49	229419	382310	0.9621	0.9527	0.9808
S15-11953-M02030_S10_fas3x5win40q27min40_58x_oTh	prinseq-3pr	500cyc	1245346	35.74	34.49	0	0	57.88	208.63	333.7	307	41	272723	593195	57	159661	387099	0.9628	0.954	0.9803
SpomonaCTAB-M03734_S5_fas3x5win40q27min40_58x_oFiver	prinseq-3pr	300cyc	1828350	37.39	36.99	0	0	57.77	142.01	377.92	328	23	640269	1528651	33	299748	679523	0.9665	0.955	0.9798
SpomonaCTAB-M03734_S6_fas3x5win40q27min40_58x_oTh	prinseq-3pr	300cyc	1816998	37.27	36.39	0	0	57.75	142.87	467.79	432	25	866082	1433626	32	310194	487556	0.9653	0.9494	0.9801
PNUSAS002456-CO-M3503-160616_fas3x5win40q27min40_58x_oTh	prinseq-3pr	500cyc	1177068	36.63	35.83	0	0	58.04	221.11	432.25	431	81	114787	323792	130	61516	310523	0.9667	0.9576	0.9812
PNUSAS002457-MA-M03915-160614_fas3x5win40q27min40_58x_oDf	prinseq-3pr	500cyc	1557550	32.81	32.01	0	0	57.12	167.27	348.07	319	32	385979	597653	37	239144	466687	0.94	0.9231	0.9603
PNUSAS003161-CA-M02201-160801_fas3x5win40q27min40_58x_oTh	prinseq-3pr	500cyc	1135894	36.59	35.71	0	0	57.91	229.03	523.37	499	22	715386	1596211	22	402709	757140	0.9653	0.9279	0.9817
PNUSAS003162_S7_fas3x5win40q27min40_58x_oTh	prinseq-3pr	500cyc	1500210	35.6	33.78	0	0	57.75	173.24	235.15	201	50	242883	443932	72	111618	284861	0.9607	0.9513	0.9781
PNUSAS003164-NC-M3803-160809_fas3x5win40q27min40_58x_oTh	prinseq-3pr	500cyc	1158752	36.74	35.11	0	0	57.6	224.65	513.89	501	26	686301	1692294	49	199307	318688	0.9571	0.9369	0.9728
PNUSAS003166-NC-M3803-160809_fas3x5win40q27min40_58x_oTh	prinseq-3pr	500cyc	1168138	36.76	35.15	0	0	57.59	222.75	494.77	479	21	685942	1301960	24	466780	714777	0.9569	0.9369	0.9726		bayesHammer
Bayes_2015EL-1655A_58x_oTh	bayesHammer	500cyc	1080156	34.35	28.79	0	0	52.67	240.94	441.44	421	29	411913	838690	30	385928	516267	0.8854	0.7469	0.9742		qualR1avg	qualR2avg	readLength	medianInsert	contigCount.SPAdes	N50.SPAdes	maxContig.SPAdes	contigCount.Skesa	N50.Skesa	maxContig.Skesa	Lyve-SET.percentMap	Lyve-SET.properlyPaired	cfsan.percentMap
Bayes_2015EL-1656A_58x_oTh	bayesHammer	500cyc	1101026	34.83	28.81	0	0	52.14	236.87	404.34	381	25	714958	1075773	28	369143	757778	0.8729	0.7122	0.96		35.3076	32.3204	224.132	401.08	35.6	431969	1.0396e+06	42.24	275550	555772	0.903252	0.74556	0.96736
Bayes_2015EL-1657B_58x_oDf	bayesHammer	300cyc	1759124	36.5	35.39	0	63.9624	57.08	147.57	417.19	401	28	427110	1355427	33	260389	492769	0.958	0.9147	0.9793
Bayes_2016K-0057-M347_58x_oFiver	bayesHammer	500cyc	1318534	34.71	27.7	0.026848	0.000151684	50.75	197.15	262.79	227	31	454046	757178	25	421220	757132	0.874	0.567	0.9587
Bayes_2016K-0474-M3235_58x_oTh	bayesHammer	500cyc	1312940	36.27	33.85	0	0.00533155	56.39	198.12	314.03	255	28	489496	838757	25	385459	757777	0.9474	0.6928	0.9747
Bayes_2016K-0488-M3235_58x_oSeven	bayesHammer	500cyc	1148844	36.68	34.11	0	0.0116639	56.55	226.13	539.8	552	23	685932	1355356	33	274114	569021	0.9486	0.7697	0.9767
Bayes_2016K-0489-M3235_58x_oFiver	bayesHammer	500cyc	1086200	36.91	35.34	0	0.00975879	55.4	236.28	426.36	375	43	466210	1465181	20	409512	757778	0.8579	0.7368	0.8814
Bayes_2016K-0490-M3235_58x_oSeven	bayesHammer	500cyc	1165532	36.79	34.6	0	0.0104673	56.44	222.67	496.71	481	43	381739	1355500	40	274114	516120	0.9483	0.7628	0.9755
Bayes_PNUSAS002005-VA_58x_oTh	bayesHammer	500cyc	1060380	35.79	32.37	0	0	55.81	244.89	570.43	567	26	485433	1133729	29	310566	594474	0.9314	0.8491	0.9669
Bayes_PNUSAS002454-CA_58x_oTh	bayesHammer	600cyc	890468	32.3	26.34	0.0251553	0.552518	45.01	291.84	477.12	470	39	382079	614951	51	148527	355252	0.7629	0.537	0.9758
Bayes_PNUSAS002455-CA_58x_oDf	bayesHammer	600cyc	894926	32.65	26.62	0.0252535	0.558258	45.76	291.58	472.95	463	35	386163	748644	52	157137	355139	0.7722	0.5495	0.9763
Bayes_PNUSAS002458-OH_58x_oTh	bayesHammer	500cyc	1205032	34.26	29.97	0	2.69852	50.57	215.87	325.88	315	52	207965	551969	70	103571	261747	0.8571	0.6202	0.946
Bayes_PNUSAS002459-TX_58x_oTh	bayesHammer	500cyc	1074656	35.17	31.01	0	0	55.56	242.08	515.92	508	35	411816	1301906	35	263738	566140	0.9309	0.8324	0.9752
Bayes_PNUSAS002460-TX_58x_oTh	bayesHammer	500cyc	1105208	35.33	33.47	0	0	56.39	235.39	409.81	385	38	225747	1076171	65	126216	368669	0.944	0.8168	0.9758
Bayes_PNUSAS002461-WI_58x_oDf	bayesHammer	500cyc	1065184	36.04	34.4	0	0	56.27	243.69	488.63	467	24	639637	1845248	19	453457	1389735	0.9422	0.8597	0.974
Bayes_S15-11952_58x_oFiver	bayesHammer	500cyc	1148560	34.99	33.41	0	0	113.51	227	334.66	298	42	368931	730433	46	167979	381018	0.9416	0.7167	0.9758
Bayes_S15-11953_S10_58x_oDf	bayesHammer	500cyc	1004377	34.98	32.89	0	0	56.13	227.97	334.66	309	39	256988	477257	63	138072	291110	0.9386	0.7243	0.9745
Bayes_SpomonaCTAB-M03734_S5_58x_oTh	bayesHammer	300cyc	1757742	37.22	36.63	0	0	57.43	147.58	366.74	328	29	640331	1132074	27	317337	594339	0.9636	0.9154	0.9791
Bayes_SpomonaCTAB_S6_58x_oDf	bayesHammer	300cyc	1742420	37.06	35.83	0	0	57.46	149.18	461.66	433	27	411753	1301759	29	310191	487556	0.9616	0.9275	0.9795
Bayes_PNUSAS002456-CO-M3503-160616_58x_oTh	bayesHammer	500cyc	1104902	36.14	34.6	0	0	56.73	235.08	432.14	431	88	103158	449927	133	59335	179815	0.9513	0.8477	0.9779
Bayes_PNUSAS002457-MA-M03915-160614_58x_oDf	bayesHammer	500cyc	1133548	30.33	28.53	0	0	35.78	229.28	297.89	279	38	255419	596950	45	234848	516262	0.628	0.363	0.94
Bayes_PNUSAS003161-CA-M02201-160801_58x_oTh	bayesHammer	500cyc	1068170	36.09	34.57	0	0	56.87	243.14	526.2	500	23	686288	1596211	14	714777	1147080	0.9528	0.8557	0.9793
Bayes_PNUSAS003162_S7_58x_oFiver	bayesHammer	500cyc	1384872	34.9	32.12	0	0	55.82	187.45	235.46	200	57	231670	594487	73	121233	276568	0.942	0.6255	0.9686
Bayes_PNUSAS003164-NC-M3803-160809_58x_oDf	bayesHammer	500cyc	1065172	36.19	33.32	0	0	55.87	243.93	513.41	501	27	388496	1494480	48	191939	410223	0.9343	0.8545	0.9696
Bayes_PNUSAS003166-NC-M3803-160809_58x_oFiver	bayesHammer	500cyc	1074494	36.21	33.34	0	0	55.83	241.63	494.29	480	21	685938	1301894	23	289942	594543	0.9343	0.8411	0.9692
