# Supplementary material for: Evaluating whole-genome sequencing quality metrics for enteric pathogen outbreaks
Source: PeerJ. 2021 Nov 25;9:e12446. doi: 10.7717/peerj.12446 (PMC8627651; doi:10.7717/peerj.12446)
Supplement: Supplemental Information 11 [file peerj-09-12446-s011.xlsx]

## Sheet: Sheet1
Shigella sonnei (cluster 4) with quality metrics
				read metrics								SPAdes assembly metrics			Skesa assembly metrics			SNP mapping metrics				raw
	treatment	chemistry	readCountR1plusR2	qualR1avg	qualR2avg	PercentR1Ambig	PercentR2Ambig	depth	readLength	avgInsert	medianInsert	contigCount.SPAdes	N50.SPAdes	maxContig.SPAdes	contigCount.Skesa	N50.Skesa	maxContig.Skesa	LyveSET.percentMap	LyveSET.properlyPaired	cfsan.percentMap		qualR1avg	qualR2avg	readLength	medianInsert	contigCount.SPAdes	N50.SPAdes	maxContig.SPAdes	contigCount.Skesa	N50.Skesa	maxContig.Skesa	LyveSET.percentMap	LyveSET.properlyPaired	cfsan.percentMap
PNUSAE012367-CAOC-M4005-180220_raw_60x	raw	500cyc	1187138	36.22	34.99	0.00067389	0.00101083	56.63	240.29	429.41	389	466	22409	88440	421	20390	88080	0.6089	0.5485	0.6794		35.8476	33.9086	219.56	309.333	449.81	23931.1	89893.8	391.619	23494	88610.4	0.689143	0.544367	0.773671
PNUSAE012393-CAOC-M4005-180220_raw_60x	raw	500cyc	1213812	36.4	34.47	0.00049431	0.000659081	56.95	236.52	402.03	364	470	20518	88419	461	19225	88080	0.6547	0.5667	0.7327						Wilcox greater than Skesa	Wilcox greater than Skesa	Wilcox greater than Skesa
PNUSAE012804-KY-M05557-180326_raw_60x	raw	500cyc	1219330	36.06	34.9	0.000328049	0.000164025	58.24	236.33	418.52	406	449	24572	88408	385	23235	88068	0.8257	0.7305	0.9144						p = 3.165e-05	p = 0.07705	p = 3.194e-05
PNUSAE013040-CT-M4158-180404_raw_60x	raw	500cyc	1229684	36.42	34.21	0.000325287	0.000162643	56.07	232.21	358.4	327	466	21809	88610	450	19809	82500	0.6893	0.5696	0.774
PNUSAE013219-CAOC-M4005-180411_raw_60x	raw	500cyc	1204868	36.84	34.56	0.000165993	0.00165993	55.48	237.92	393.62	361	446	23859	88521	360	25129	88080	0.7021	0.6118	0.7813						qualR1 vs contigCount.SPAdes	qualR1 vs N50.SPAdes	qualR1 vs maxContig.SPAdes	qualR1 vs contigCount.Skesa	qualR1 vs N50.Skesa	qualR1 vs maxContig.Skesa
PNUSAE013260-CT-M4158-180417_raw_60x	raw	500cyc	1358268	34.19	33.35	0.000883478	24.4114	57.16	212.26	256.16	244	501	19019	75468	468	18211	64811	0.7816	0.557	0.8882						-0.214495	0.216586	-0.103958	-0.227066	0.0552846	0.0406599
PNUSAE013833-KY-M05557-180509_raw_60x	raw	500cyc	1171496	36.07	33.2	0.000170722	0.000170722	55.85	245.71	511.69	492	412	25740	88346	378	23157	88069	0.7488	0.6765	0.8438						qualR2 vs contigCount.SPAdes	qualR2 vs N50.SPAdes	qualR2 vs maxContig.SPAdes	qualR2 vs contigCount.Skesa	qualR2 vs N50.Skesa	qualR2 vs maxContig.Skesa
PNUSAE013900-KY-M05557-180509_raw_60x	raw	500cyc	1172578	36.03	34.73	0.000170564	0.000170564	57.77	245.42	474.77	447	408	25378	88317	359	25647	88068	0.7585	0.6986	0.8444						-0.286365	0.0612178	-0.414409	-0.0429968	0.0338652	-0.122817
PNUSAE014208-KY-M05557-180518_raw_60x	raw	500cyc	1173130	36.73	35.43	0.000340968	0.000340968	56.89	243.55	465.88	437	415	25352	88325	385	22592	88066	0.6873	0.6348	0.7595						Ns vs contigCount.SPAdes	Ns vs N50.SPAdes	Ns vs maxContig.SPAdes	Ns vs contigCount.Skesa	Ns vs N50.Skesa	Ns vs maxContig.Skesa
PNUSAE014626-LAC-M04759-180607_raw_60x	raw	500cyc	1378274	35.76	31.33	0.00333751	0.000870654	51.98	208.31	288.62	251	454	24657	88683	390	23996	88080	0.6556	0.4625	0.753						0.270156	-0.0520495	0.408446	0.0875367	0.179571	0.506041
PNUSAE014627-LAC-M04759-180607_raw_60x	raw	500cyc	1428396	35.45	34.86	0.00182022	0.00098012	54.61	199.65	280.41	238	440	24657	89129	379	25104	88080	0.6734	0.4906	0.7514						readLength vs contigCount.SPAdes	readLength vs N50.SPAdes	readLength vs maxContig.SPAdes	readLength vs contigCount.Skesa	readLength vs N50.Skesa	readLength vs maxContig.Skesa
PNUSAE014628-LAC-M04759-180607_raw_60x	raw	500cyc	1475756	35.66	34.86	0.00189733	0.00189733	54.65	192.92	267.14	221	460	23884	88683	390	24194	88080	0.6743	0.4793	0.7517						-0.183946	0.121626	-0.606095	-0.191933	-0.100813	-0.384236
PNUSAE014629-LAC-M04759-180607_raw_60x	raw	500cyc	1489962	35.14	34.26	0.00228194	0.00268463	54.94	191.5	255.86	212	451	24481	88507	387	24155	88080	0.6774	0.4714	0.7574						medianInsert vs contigCount.SPAdes	medianInsert vs N50.SPAdes	medianInsert vs maxContig.SPAdes	medianInsert vs contigCount.Skesa	medianInsert vs N50.Skesa	medianInsert vs maxContig.Skesa
PNUSAE014630-LAC-M04759-180607_raw_60x	raw	500cyc	1433986	35.31	34.86	0.00237101	0.00237101	54.22	198.51	297.47	235	444	23589	88515	380	24837	88080	0.6337	0.4575	0.7078						-0.314351	0.246174	-0.586588	-0.247557	-0.0547053	-0.357594
PNUSAE014631-LAC-M04759-180607_raw_60x	raw	500cyc	1444656	35.59	33.99	0.00207662	0.0016613	54.55	197.77	273.48	231	447	24657	88683	379	24771	88079	0.6807	0.4868	0.7626
PNUSAE014640-CA-M04924-180608_raw_60x	raw	500cyc	1397676	36.25	33.97	2.6763	0.00114476	52.03	203.84	318.33	255	445	25529	109148	378	25104	108099	0.6297	0.4632	0.7045
PNUSAE014641-CA-M04924-180608_raw_60x	raw	500cyc	1317794	36.27	31.99	3.04357	0.000303538	52.38	218.01	318.33	278	448	25167	109152	372	25431	108099	0.6729	0.4976	0.7678
PNUSAE014642-CA-M04924-180608_raw_60x	raw	500cyc	1254256	36.24	35.4	3.29773	0.000318914	54.16	227.15	367.81	327	447	25462	88439	368	25503	88080	0.6485	0.5363	0.7231
PNUSAE016098-CASC-M04624-180718_raw_60x	raw	500cyc	1414440	35.06	30.15	0.0206442	0.0323803	51.99	203.26	256.23	222	464	23487	88683	395	22652	88079	0.7063	0.4685	0.8159
PNUSAE016099-CASC-M04624-180718_raw_60x	raw	500cyc	1388788	35.3	33	0.0197294	0.0328344	54.37	206.67	262.46	232	462	24469	88683	380	25104	88081	0.7738	0.5407	0.8705
PNUSAE016261-LAC-M04759-180724_raw_60x	raw	500cyc	1224708	35.81	33.57	0.000326608	0.000489913	53.36	232.97	364.84	327	451	23859	88610	359	25129	88079	0.5888	0.4833	0.6637		noNmin100
PNUSAE012367-CAOC-M4005-180220_noNmin100_60x	noNmin100	500cyc	1172872	36.22	34.98	0	0	56.68	243.14	435.75	392	469	22409	88440	424	20338	88080	0.6105	0.5534	0.6813		qualR1avg	qualR2avg	readLength	medianInsert	contigCount.SPAdes	N50.SPAdes	maxContig.SPAdes	contigCount.Skesa	N50.Skesa	maxContig.Skesa	LyveSET.percentMap	LyveSET.properlyPaired	cfsan.percentMap
PNUSAE012393-CAOC-M4005-180220_noNmin100_60x	noNmin100	500cyc	1195870	36.4	34.47	0	0	56.74	239.56	408.67	369	468	20961	88415	476	17802	74366	0.656	0.5718	0.7344		35.869	33.9329	227.791	321.429	450.381	23930.1	89032.1	392.333	23507.8	87658.3	0.691352	0.554814	0.776305
PNUSAE012804-KY-M05557-180326_noNmin100_60x	noNmin100	500cyc	1198726	36.06	34.9	0	0	58.22	240.64	428.82	413	470	23871	88408	386	23845	88068	0.8265	0.7395	0.9149
PNUSAE013040-CT-M4158-180404_noNmin100_60x	noNmin100	500cyc	1213530	36.42	34.2	0	0	56.25	235.78	366.17	332	461	23160	88623	444	20218	76219	0.689	0.5747	0.7735
PNUSAE013219-CAOC-M4005-180411_noNmin100_60x	noNmin100	500cyc	1189460	36.84	34.56	0	0	55.48	241.09	402.09	366	444	23768	88521	362	25129	88079	0.7018	0.6163	0.7814
PNUSAE013260-CT-M4158-180417_noNmin100_60x	noNmin100	500cyc	1350852	34.22	33.85	0	0	57.85	212.9	250.68	229	497	19276	65395	477	17924	64811	0.7929	0.5499	0.8889
PNUSAE013833-KY-M05557-180509_noNmin100_60x	noNmin100	500cyc	1165650	36.07	33.2	0	0	56.11	247.1	515.67	494	410	25357	88350	381	23235	88069	0.7487	0.6787	0.844
PNUSAE013900-KY-M05557-180509_noNmin100_60x	noNmin100	500cyc	1165620	36.04	34.73	0	0	57.75	246.63	478.03	449	409	25378	88317	357	25129	88068	0.7587	0.7009	0.8447
PNUSAE014208-KY-M05557-180518_noNmin100_60x	noNmin100	500cyc	1163266	36.73	35.42	0	0	57.49	245.61	468.73	439	419	24530	88366	384	22592	88066	0.6884	0.6386	0.7607
PNUSAE014626-LAC-M04759-180607_noNmin100_60x	noNmin100	500cyc	1305280	35.77	31.33	0	0	51.95	220.19	308.65	270	456	23988	88683	388	24837	88080	0.6569	0.4759	0.757
PNUSAE014627-LAC-M04759-180607_noNmin100_60x	noNmin100	500cyc	1318574	35.69	34.89	0	0	55.21	216.21	307.58	265	449	24590	88616	378	25129	88080	0.6792	0.5148	0.7586
PNUSAE014628-LAC-M04759-180607_noNmin100_60x	noNmin100	500cyc	1334696	35.69	34.89	0	0	55.07	213.5	301.64	255	456	23884	88616	392	24112	88079	0.6792	0.5059	0.7583
PNUSAE014629-LAC-M04759-180607_noNmin100_60x	noNmin100	500cyc	1351036	35.17	34.26	0	0	55.37	211.21	285.72	244	438	24521	88547	384	24837	88080	0.6817	0.4962	0.7642
PNUSAE014630-LAC-M04759-180607_noNmin100_60x	noNmin100	500cyc	1324468	35.33	34.86	0	0	54.03	214.8	317.02	259	457	23589	88683	377	24837	88082	0.6383	0.4778	0.7148
PNUSAE014631-LAC-M04759-180607_noNmin100_60x	noNmin100	500cyc	1330532	35.61	34.01	0	0	54.48	215.25	303.6	259	452	24661	88371	376	25129	88080	0.6849	0.5102	0.7689
PNUSAE014640-CA-M04924-180608_noNmin100_60x	noNmin100	500cyc	1300840	36.27	33.96	0	0	53.2	218.86	330.28	277	452	24657	101880	381	24837	108099	0.6327	0.4813	0.7089
PNUSAE014641-CA-M04924-180608_noNmin100_60x	noNmin100	500cyc	1273326	36.28	32	0	0	51.9	225.32	339.92	292	449	25462	109148	371	25429	108099	0.6745	0.5073	0.7702
PNUSAE014642-CA-M04924-180608_noNmin100_60x	noNmin100	500cyc	1222100	36.26	35.4	0	0	54.08	232.37	381.53	334	434	25740	88422	370	25129	88079	0.6505	0.5435	0.7252
PNUSAE016098-CASC-M04624-180718_noNmin100_60x	noNmin100	500cyc	1345750	35.07	30.14	0	0	52.18	213.74	273.19	239	461	23487	88683	392	23235	88080	0.7052	0.4785	0.8174
PNUSAE016099-CASC-M04624-180718_noNmin100_60x	noNmin100	500cyc	1340748	35.31	32.99	0	0	54.35	214.03	273.89	242	461	24587	88683	377	25104	88081	0.7737	0.5498	0.8711
PNUSAE016261-LAC-M04759-180724_noNmin100_60x	noNmin100	500cyc	1210652	35.8	33.55	0	0	53.31	235.68	371.82	331	446	24657	88507	362	24837	88079	0.5891	0.4861	0.664		fastxOnly-3pr
PNUSAE012367-CAOC-M4005-180220_fastx3x15_raw_59x_oSeven	fastxOnly-3pr	500cyc	1220322	36.26	35.25	0.0313032	0.031631	56.12	231.23	431.86	389	462	22409	88440	418	20355	88080	0.6021	0.5818	0.6715		qualR1avg	qualR2avg	readLength	medianInsert	contigCount.SPAdes	N50.SPAdes	maxContig.SPAdes	contigCount.Skesa	N50.Skesa	maxContig.Skesa	LyveSET.percentMap	LyveSET.properlyPaired	cfsan.percentMap
PNUSAE012393-CAOC-M4005-180220_fastx3x15_raw_60x_oDf	fastxOnly-3pr	500cyc	1256324	36.42	34.72	0.000318389	0.000477584	55.32	227.52	399.33	366	469	21254	88415	455	18214	88080	0.6566	0.6324	0.734		35.8733	34.1671	210.552	310.048	448.619	23883.5	89343.9	392	23441	88465.8	0.689757	0.66009	0.774162
PNUSAE012804-KY-M05557-180326_fastx3x15_raw_60x_oSeven	fastxOnly-3pr	500cyc	1267398	36.08	35.09	0.000315607	0.000157804	58.22	227.34	420.14	407	454	23496	88408	383	21674	88068	0.8275	0.802	0.9149
PNUSAE013040-CT-M4158-180404_fastx3x15_raw_60x_oDf	fastxOnly-3pr	500cyc	1279576	36.43	34.45	0.000156302	0.000156302	56.2	223.23	358.08	328	457	21805	88683	446	19891	79579	0.6907	0.6634	0.7747
PNUSAE013219-CAOC-M4005-180411_fastx3x15_raw_60x_oTh	fastxOnly-3pr	500cyc	1250026	36.87	34.88	0.000159997	0.00207996	55.82	228.88	394.4	362	444	24661	88610	357	25648	88079	0.7039	0.6784	0.7816
PNUSAE013260-CT-M4158-180417_fastx3x15_raw_60x_oFiver	fastxOnly-3pr	500cyc	1413620	34.22	33.85	0.000282961	6.45562	57.73	203.22	257.54	246	503	19319	65285	477	17448	64701	0.7886	0.7572	0.8897
PNUSAE013833-KY-M05557-180509_fastx3x15_raw_60x_oSeven	fastxOnly-3pr	500cyc	1215792	36.1	33.48	0.000164502	0.000164502	56.44	236.71	514.8	493	409	25353	88346	379	23235	88066	0.7522	0.7051	0.8444
PNUSAE013900-KY-M05557-180509_fastx3x15_raw_60x_oFiver	fastxOnly-3pr	500cyc	1215054	36.06	34.98	0.000164602	0.000164602	58.09	236.43	476.41	447	406	25138	88319	356	25648	88066	0.7609	0.7304	0.8447
PNUSAE014208-KY-M05557-180518_fastx3x15_raw_60x_oFiver	fastxOnly-3pr	500cyc	1217696	36.75	35.6	0.000328489	0.000328489	57.45	234.56	466.95	437	415	25427	88366	382	22592	88066	0.6888	0.6659	0.7599
PNUSAE014626-LAC-M04759-180607_fastx3x15_raw_60x_oFiver	fastxOnly-3pr	500cyc	1439532	35.78	31.61	0.00347335	0.00069467	52.18	199.31	288.54	252	459	23988	88683	391	24837	88080	0.6568	0.6075	0.7541
PNUSAE014627-LAC-M04759-180607_fastx3x15_raw_60x_oTh	fastxOnly-3pr	500cyc	1492954	35.49	35.09	0.00160755	0.00147359	54.85	190.68	281.03	239	452	23863	88547	384	24837	88079	0.6736	0.6526	0.7533
PNUSAE014628-LAC-M04759-180607_fastx3x15_raw_60x_oSeven	fastxOnly-3pr	500cyc	1547178	35.69	35.09	0.00180975	0.00297315	54.94	183.85	266.74	222	445	24657	88616	388	24447	88080	0.6729	0.6528	0.7523
PNUSAE014629-LAC-M04759-180607_fastx3x15_raw_60x_oTh	fastxOnly-3pr	500cyc	1562450	35.17	34.5	0.00256008	0.00256008	54.77	182.53	254.93	213	441	24521	88547	391	24154	88080	0.6765	0.6537	0.7583
PNUSAE014630-LAC-M04759-180607_fastx3x15_raw_60x_oTh	fastxOnly-3pr	500cyc	1498874	35.34	35.08	0.00213494	0.00146777	54.44	189.4	273.91	233	442	23863	88519	383	24837	88082	0.6338	0.614	0.7096
PNUSAE014631-LAC-M04759-180607_fastx3x15_raw_60x_oTh	fastxOnly-3pr	500cyc	1513438	35.62	34.24	0.00290729	0.00132149	54.84	188.77	274.11	231	453	24661	88511	376	25506	88079	0.6806	0.6554	0.7642
PNUSAE014640-CA-M04924-180608_fastx3x15_raw_60x_oTh	fastxOnly-3pr	500cyc	1460676	36.27	34.21	2.67972	0.000684615	53.48	194.96	303.99	254	449	24661	109104	381	25104	108099	0.6297	0.6049	0.7056
PNUSAE014641-CA-M04924-180608_fastx3x15_raw_60x_oTh	fastxOnly-3pr	500cyc	1375440	36.29	32.27	3.02609	0.000436224	52.59	209.01	320.08	280	447	25466	108523	368	25129	108099	0.6744	0.6272	0.769
PNUSAE014642-CA-M04924-180608_fastx3x15_raw_60x_oFiver	fastxOnly-3pr	500cyc	1302482	36.27	35.59	3.25778	0.000153553	54.25	218.29	372.26	327	440	25444	88422	375	25607	88080	0.6488	0.6277	0.7235
PNUSAE016098-CASC-M04624-180718_fastx3x15_raw_60x_oFiver	fastxOnly-3pr	500cyc	1479874	35.08	30.45	0.0205423	0.0323	52.62	194.27	257.47	224	465	23169	88683	395	23157	88080	0.7074	0.6514	0.817
PNUSAE016099-CASC-M04624-180718_fastx3x15_raw_60x_oFiver	fastxOnly-3pr	500cyc	1462158	35.33	33.26	0.0326914	0.0454123	55.29	197.46	262.58	232	456	24536	88683	380	24837	88079	0.7686	0.7359	0.8704
PNUSAE016261-LAC-M04759-180724_fastx3x15_raw_60x_oTh	fastxOnly-3pr	500cyc	1272048	35.82	33.82	0.000314454	0.000314454	53.05	223.94	371.59	329	453	23863	88511	367	25104	88080	0.5905	0.5622	0.6647		noNmin100-3pr
PNUSAE012367-CAOC-M4005-180220_noN_min100_fastx3x15_60x_oSeven	noNmin100-3pr	500cyc	1180074	36.24	35.22	0	0	55.09	234.12	438.93	393	462	22409	88440	420	20355	88080	0.6123	0.5915	0.6819		qualR1avg	qualR2avg	readLength	medianInsert	contigCount.SPAdes	N50.SPAdes	maxContig.SPAdes	contigCount.Skesa	N50.Skesa	maxContig.Skesa	LyveSET.percentMap	LyveSET.properlyPaired	cfsan.percentMap
PNUSAE012393-CAOC-M4005-180220_noN_min100_fastx3x15_60x_oDf	noNmin100-3pr	500cyc	1241774	36.42	34.71	0	0	57.05	230.56	411.72	369	465	21744	88415	477	17725	64811	0.6579	0.6332	0.7353		35.8848	34.18	218.786	321.857	448.19	24054.5	89378.5	390.143	23515	87767.8	0.692376	0.661762	0.777267
PNUSAE012804-KY-M05557-180326_noN_min100_fastx3x15_60x_oTh	noNmin100-3pr	500cyc	1244508	36.08	35.08	0	0	58.34	231.65	429.7	413	451	24576	88412	378	23235	88066	0.8275	0.8014	0.9153
PNUSAE013040-CT-M4158-180404_noN_min100_fastx3x15_60x_oSeven	noNmin100-3pr	500cyc	1259812	36.44	34.45	0	0	56.52	226.77	367.77	332	439	23486	88623	421	21551	88080	0.6915	0.6638	0.7752
PNUSAE013219-CAOC-M4005-180411_noN_min100_fastx3x15_60x_oFiver	noNmin100-3pr	500cyc	1233442	36.87	34.87	0	0	56.06	232.08	402.13	366	447	24572	88422	363	25647	88079	0.7039	0.6781	0.7818
PNUSAE013260-CT-M4158-180417_noN_min100_fastx3x15_60x_oTh	noNmin100-3pr	500cyc	1403190	34.25	34.1	0	0	58	203.88	250.94	229	495	19297	65399	468	18214	64811	0.7907	0.7621	0.8895
PNUSAE013833-KY-M05557-180509_noN_min100_fastx3x15_60x_oSeven	noNmin100-3pr	500cyc	1209300	36.1	33.47	0	0	56.65	238.1	518.74	495	408	25740	88346	378	23235	88066	0.7525	0.705	0.8448
PNUSAE013900-KY-M05557-180509_noN_min100_fastx3x15_60x_oFiver	noNmin100-3pr	500cyc	1209112	36.06	34.98	0	0	58.07	237.62	479.21	449	409	25138	88319	357	25647	88066	0.7612	0.7306	0.845
PNUSAE014208-KY-M05557-180518_noN_min100_fastx3x15_60x_oFiver	noNmin100-3pr	500cyc	1206882	36.75	35.6	0	0	57.44	236.6	471.74	440	418	24480	88353	381	22592	88066	0.6902	0.6671	0.7613
PNUSAE014626-LAC-M04759-180607_noN_min100_fastx3x15_60x_oDf	noNmin100-3pr	500cyc	1359590	35.8	31.63	0	0	52.58	211.2	309.54	271	461	24657	88683	390	24837	88080	0.6582	0.6064	0.758
PNUSAE014627-LAC-M04759-180607_noN_min100_fastx3x15_60x_oFiver	noNmin100-3pr	500cyc	1376296	35.51	35.1	0	0	55.19	207.23	308.53	265	442	24590	88616	372	25129	88080	0.6782	0.6556	0.7588
PNUSAE014628-LAC-M04759-180607_noN_min100_fastx3x15_60x_oDf	noNmin100-3pr	500cyc	1392292	35.73	35.11	0	0	54.63	204.38	301.78	256	466	23581	88683	385	23480	88080	0.6795	0.6574	0.7602
PNUSAE014629-LAC-M04759-180607_noN_min100_fastx3x15_60x_oDf	noNmin100-3pr	500cyc	1410402	35.2	34.53	0	0	55.12	202.25	289.46	245	439	25230	88683	379	25104	88080	0.6816	0.6568	0.7655
PNUSAE014630-LAC-M04759-180607_noN_min100_fastx3x15_60x_oFiver	noNmin100-3pr	500cyc	1379670	35.37	35.09	0	0	53.67	205.82	302.89	259	449	23469	88507	391	23158	88082	0.6389	0.6177	0.7162
PNUSAE014631-LAC-M04759-180607_noN_min100_fastx3x15_60x_oFiver	noNmin100-3pr	500cyc	1386636	35.64	34.26	0	0	54.65	206.29	305.41	260	446	24657	88507	378	24857	88079	0.6846	0.6574	0.7699
PNUSAE014640-CA-M04924-180608_noN_min100_fastx3x15_60x_oTh	noNmin100-3pr	500cyc	1355290	36.29	34.21	0	0	51.35	209.78	330.43	279	454	25234	109152	375	25104	108099	0.6337	0.6072	0.7104
PNUSAE014641-CA-M04924-180608_noN_min100_fastx3x15_60x_oFiver	noNmin100-3pr	500cyc	1326554	36.3	32.27	0	0	51.76	216.32	334.34	291	448	25163	109148	368	25429	108099	0.6753	0.6266	0.7709
PNUSAE014642-CA-M04924-180608_noN_min100_fastx3x15_60x_oDf	noNmin100-3pr	500cyc	1271028	36.28	35.6	0	0	54.4	223.4	381.48	334	436	25558	88440	367	25607	88079	0.6509	0.6295	0.7265
PNUSAE016098-CASC-M04624-180718_noN_min100_fastx3x15_60x_oFiver	noNmin100-3pr	500cyc	1404252	35.09	30.45	0	0	52.22	204.75	274.73	240	465	23169	88683	394	23235	88080	0.7067	0.6477	0.8186
PNUSAE016099-CASC-M04624-180718_noN_min100_fastx3x15_60x_oSeven	noNmin100-3pr	500cyc	1366114	35.33	33.23	0	0	53.74	205.04	274.49	242	458	24536	88683	381	24837	88081	0.7731	0.7388	0.8719
PNUSAE016261-LAC-M04759-180724_noN_min100_fastx3x15_60x_oFiver	noNmin100-3pr	500cyc	1254790	35.83	33.82	0	0	53.34	226.66	375.24	331	454	23859	88434	370	24837	88079	0.5915	0.5631	0.6656		prinseq
PNUSAE012367-CAOC-M4005-180220_1Nwin40q28min50_60x	prinseq	500cyc	1194992	36.63	35.93	0.000502095	0	55	232.57	432.44	391	460	22409	88440	418	20390	88080	0.6241	0.5783	0.6746		qualR1avg	qualR2avg	readLength	medianInsert	contigCount.SPAdes	N50.SPAdes	maxContig.SPAdes	contigCount.Skesa	N50.Skesa	maxContig.Skesa	LyveSET.percentMap	LyveSET.properlyPaired	cfsan.percentMap
PNUSAE012393-CAOC-M4005-180220_1Nwin40q28min50_60x	prinseq	500cyc	1256422	36.81	35.63	0.000318364	0	57.04	227.91	409.74	368	463	20819	88415	463	18214	76197	0.6739	0.6037	0.7366		36.4605	35.3357	210.854	312.048	445.143	24117.2	90046.7	388.81	23615.8	87860.5	0.715676	0.591895	0.7821
PNUSAE012804-KY-M05557-180326_1Nwin40q28min50_60x	prinseq	500cyc	1262648	36.55	35.94	0	0	60.03	228.48	421.56	408	448	23871	88408	375	22793	88068	0.8467	0.7712	0.9195
PNUSAE013040-CT-M4158-180404_1Nwin40q28min50_60x	prinseq	500cyc	1277504	36.89	35.61	0	0	58.48	223.57	363.8	329	438	23581	88612	427	21382	82500	0.7133	0.6136	0.7812
PNUSAE013219-CAOC-M4005-180411_1Nwin40q28min50_60x	prinseq	500cyc	1247702	37.21	35.74	0	0	57.39	229.73	397.29	364	449	23772	88426	361	25129	88079	0.7231	0.6505	0.7866
PNUSAE013260-CT-M4158-180417_1Nwin40q28min50_60x	prinseq	500cyc	1459386	34.96	34.76	0	3.73239	60.49	196.74	253.39	236	507	19741	80185	467	17923	77912	0.817	0.619	0.8979
PNUSAE013833-KY-M05557-180509_1Nwin40q28min50_60x	prinseq	500cyc	1159728	36.79	35.09	0	0	55.63	232.93	516.37	494	409	25357	88357	380	23235	88067	0.7896	0.7513	0.8536
PNUSAE013900-KY-M05557-180509_1Nwin40q28min50_60x	prinseq	500cyc	1220834	36.6	35.82	0	0	59.78	235.57	479.86	448	409	25138	88319	356	25129	88068	0.7828	0.7433	0.8502
PNUSAE014208-KY-M05557-180518_1Nwin40q28min50_60x	prinseq	500cyc	1203728	37.07	36.24	0	0	58.3	237.26	474.03	438	415	25352	88352	382	22139	88068	0.7012	0.6615	0.7628
PNUSAE014626-LAC-M04759-180607_1Nwin40q28min50_60x	prinseq	500cyc	1464258	36.62	33.94	0	0	57.08	195.96	294.57	255	457	23859	88683	386	25104	88080	0.7034	0.5396	0.7717
PNUSAE014627-LAC-M04759-180607_1Nwin40q28min50_60x	prinseq	500cyc	1460180	36.1	35.91	0	0	56.85	195.05	286.08	243	444	24657	88616	379	25104	88079	0.6937	0.5281	0.7611
PNUSAE014628-LAC-M04759-180607_1Nwin40q28min50_60x	prinseq	500cyc	1498354	36.27	35.94	0	0	56.68	189.69	274.59	228	439	24657	88683	382	25129	88080	0.6934	0.5148	0.7609
PNUSAE014629-LAC-M04759-180607_1Nwin40q28min50_60x	prinseq	500cyc	1528054	35.87	35.49	0	0	57.51	186.39	261.63	219	429	25094	88547	381	25129	88080	0.7001	0.5132	0.7682
PNUSAE014630-LAC-M04759-180607_1Nwin40q28min50_60x	prinseq	500cyc	1466728	36	35.94	0	0	57.48	193.49	279.11	235	450	23821	88519	383	24837	88080	0.6535	0.493	0.7176
PNUSAE014631-LAC-M04759-180607_1Nwin40q28min50_60x	prinseq	500cyc	1485014	36.25	35.38	0	0	56.79	192.19	281.71	236	442	24657	88507	375	25508	88079	0.7061	0.5301	0.7741
PNUSAE014640-CA-M04924-180608_1Nwin40q28min50_60x	prinseq	500cyc	1436108	36.76	35.38	2.62835	0	54.16	197.99	324.74	261	447	25740	109148	374	25104	91137	0.6501	0.5023	0.7115
PNUSAE014641-CA-M04924-180608_1Nwin40q28min50_60x	prinseq	500cyc	1394044	36.95	34.36	2.91669	0	56.45	206.11	324.34	282	442	25163	108519	371	25129	108100	0.7148	0.5705	0.782
PNUSAE014642-CA-M04924-180608_1Nwin40q28min50_60x	prinseq	500cyc	1283534	36.65	36.2	3.16112	0	55.61	221.42	374.23	329	426	25716	88367	366	25129	88079	0.6619	0.5639	0.7265
PNUSAE016098-CASC-M04624-180718_1Nwin40q28min50_60x	prinseq	500cyc	1405374	36.15	32.96	0.000711554	0.000284622	52.44	187.08	260.52	226	467	23173	88687	394	23157	88080	0.7631	0.558	0.8359
PNUSAE016099-CASC-M04624-180718_1Nwin40q28min50_60x	prinseq	500cyc	1395534	36.1	34.68	0.0010032	0.000716572	54.71	196.36	264.59	233	462	25228	88683	381	24838	88079	0.8058	0.5975	0.8818
PNUSAE016261-LAC-M04759-180724_1Nwin40q28min50_60x	prinseq	500cyc	1286130	36.44	35.11	0	0	55.93	221.45	373.67	330	445	24657	88507	364	25429	88079	0.6116	0.5264	0.6698		prinseq-3pr
PNUSAE012367-CAOC-M4005-180220_fas3x5win40q28min50_60x	prinseq-3pr	500cyc	1176680	36.65	36.01	0.000509909	0	53.49	228.45	427.01	392	459	22413	88444	420	20368	88080	0.6243	0.6172	0.6746		qualR1avg	qualR2avg	readLength	medianInsert	contigCount.SPAdes	N50.SPAdes	maxContig.SPAdes	contigCount.Skesa	N50.Skesa	maxContig.Skesa	LyveSET.percentMap	LyveSET.properlyPaired	cfsan.percentMap
PNUSAE012393-CAOC-M4005-180220_fas3x5win40q28min50_60x	prinseq-3pr	500cyc	1278248	36.84	35.74	0	0	56.85	223.9	405.36	368	466	21143	88415	462	18516	88080	0.674	0.6671	0.7367		36.4905	35.4481	206.856	312.238	446.238	23929.4	89632.6	389.667	23707	88876	0.719225	0.706752	0.782052
PNUSAE012804-KY-M05557-180326_fas3x5win40q28min50_60x	prinseq-3pr	500cyc	1286850	36.58	36.01	0	0	60.12	224.36	422.42	408	444	24794	88325	371	24556	88068	0.8466	0.8391	0.9196
PNUSAE013040-CT-M4158-180404_fas3x5win40q28min50_60x	prinseq-3pr	500cyc	1298046	36.91	35.72	0	0	58.13	219.56	365.19	329	446	22691	88616	418	22869	88080	0.713	0.7064	0.7809
PNUSAE013219-CAOC-M4005-180411_fas3x5win40q28min50_60x	prinseq-3pr	500cyc	1266362	37.24	35.87	0	0	57.65	225.72	398.53	364	441	24572	88422	365	25104	88080	0.7234	0.7151	0.7866
PNUSAE013260-CT-M4158-180417_fas3x5win40q28min50_60x	prinseq-3pr	500cyc	1492652	35	34.9	0	2.36157	60.53	192.77	252.53	235	491	18722	70875	471	17918	64811	0.8144	0.8087	0.8977
PNUSAE013833-KY-M05557-180509_fas3x5win40q28min50_60x	prinseq-3pr	500cyc	1153658	36.81	35.2	0	0	54.51	228.87	518.1	494	415	25069	88357	384	23157	88067	0.7903	0.7761	0.8534
PNUSAE013900-KY-M05557-180509_fas3x5win40q28min50_60x	prinseq-3pr	500cyc	1224336	36.63	35.92	0	0	59.12	231.57	480.53	448	409	25138	88319	356	25129	88068	0.7835	0.7722	0.8503
PNUSAE014208-KY-M05557-180518_fas3x5win40q28min50_60x	prinseq-3pr	500cyc	1223622	37.1	36.31	0	0	58.8	233.26	473.82	438	414	24484	88369	380	23157	88066	0.7018	0.6911	0.763
PNUSAE014626-LAC-M04759-180607_fas3x5win40q28min50_60x	prinseq-3pr	500cyc	1463972	36.65	34.09	0	0	55.86	191.96	298.76	256	457	23863	88687	387	24837	88080	0.7017	0.6926	0.7716
PNUSAE014627-LAC-M04759-180607_fas3x5win40q28min50_60x	prinseq-3pr	500cyc	1490888	36.13	36.01	0	0	56.74	191.05	288.09	243	444	24657	88616	376	25503	88080	0.6925	0.686	0.7607
PNUSAE014628-LAC-M04759-180607_fas3x5win40q28min50_60x	prinseq-3pr	500cyc	1531118	36.3	36.03	0	0	56.34	185.76	274.73	229	451	23859	88683	392	24837	88079	0.6913	0.6849	0.7612
PNUSAE014629-LAC-M04759-180607_fas3x5win40q28min50_60x	prinseq-3pr	500cyc	1561284	35.91	35.6	0	0	57.16	182.41	261.48	220	439	24657	88683	384	25104	88080	0.6977	0.6913	0.7685
PNUSAE014630-LAC-M04759-180607_fas3x5win40q28min50_60x	prinseq-3pr	500cyc	1495786	36.04	36.03	0	0	57.89	189.46	276.62	236	444	23859	88509	386	23157	88080	0.652	0.6459	0.7182
PNUSAE014631-LAC-M04759-180607_fas3x5win40q28min50_60x	prinseq-3pr	500cyc	1516344	36.29	35.6	0	0	56.68	188.25	280.66	237	440	24657	88507	380	25129	88080	0.7036	0.6965	0.7739
PNUSAE014640-CA-M04924-180608_fas3x5win40q28min50_60x	prinseq-3pr	500cyc	1464730	36.79	35.48	2.61413	0	55.27	194.04	311.23	258	457	25230	109074	377	24781	108099	0.6479	0.6412	0.7116
PNUSAE014641-CA-M04924-180608_fas3x5win40q28min50_60x	prinseq-3pr	500cyc	1419172	36.98	34.49	2.9272	0	56.13	202.1	325.09	282	441	25163	109148	372	25129	108099	0.7137	0.7052	0.7817
PNUSAE014642-CA-M04924-180608_fas3x5win40q28min50_60x_R1_001.meanQual.txt,	prinseq-3pr	500cyc	1307308	36.68	36.29	3.16972	0	55.17	217.26	373.09	329	436	25163	88440	368	25129	88080	0.6615	0.6529	0.7261
PNUSAE016098-CASC-M04624-180718_fas3x5win40q28min50_60x	prinseq-3pr	500cyc	1394050	36.18	33.11	0.000430401	0.000143467	51.02	183.26	261.39	227	464	23173	88687	391	23235	88080	0.7605	0.7509	0.8355
PNUSAE016099-CASC-M04624-180718_fas3x5win40q28min50_60x	prinseq-3pr	500cyc	1381386	36.12	34.78	0.00101347	0.000723911	53.19	192.49	265.06	234	462	24587	88683	379	25104	88079	0.803	0.7964	0.8817
PNUSAE016261-LAC-M04759-180724_fas3x5win40q28min50_60x	prinseq-3pr	500cyc	1308404	36.47	35.22	0	0	56.05	217.47	373.58	330	451	24624	88426	364	25129	88079	0.6121	0.605	0.6696		prinseq-5pr3pr
PNUSAE012367-CAOC-M4005-180220_1Nwin40q28min50_f1_fastx5_60x_oDf	prinseq-5pr3pr	500cyc	1176598	36.67	36.03	0.000509945	0	53.15	227.44	426.78	390	457	22409	88440	421	20298	88080	0.6241	0.617	0.6827		qualR1avg	qualR2avg	readLength	medianInsert	contigCount.SPAdes	N50.SPAdes	maxContig.SPAdes	contigCount.Skesa	N50.Skesa	maxContig.Skesa	LyveSET.percentMap	LyveSET.properlyPaired	cfsan.percentMap
PNUSAE012393-CAOC-M4005-180220_1Nwin40q28min50_f1_fastx5_60x_oDf	prinseq-5pr3pr	500cyc	1284446	36.86	35.76	0.000155709	0	57.17	222.88	399.44	365	469	21143	88415	464	17959	88080	0.673	0.666	0.7366		36.5067	35.4614	205.866	310.381	448	23931.1	89870.2	390.81	23443.8	89416.9	0.7145	0.706271	0.783648
PNUSAE012804-KY-M05557-180326_1Nwin40q28min50_f1_fastx5_60x_oSeven	prinseq-5pr3pr	500cyc	1290584	36.59	36.03	0	0	59.59	223.52	420.83	407	456	24572	88408	388	23696	88066	0.8459	0.8383	0.9197
PNUSAE013040-CT-M4158-180404_1Nwin40q28min50_f1_fastx5_60x_oFiver	prinseq-5pr3pr	500cyc	1307694	36.93	35.74	0	0	58.41	218.6	366.66	327	440	22950	88683	426	19967	88080	0.7123	0.7056	0.7816
PNUSAE013219-CAOC-M4005-180411_1Nwin40q28min50_f1_fastx5_60x	prinseq-5pr3pr	500cyc	1272324	37.26	35.89	0	0	57.53	224.76	398.29	362	442	24657	88507	363	25104	88079	0.723	0.7146	0.7876
PNUSAE013260-CT-M4158-180417_1Nwin40q28min50_f1_fastx5_60x	prinseq-5pr3pr	500cyc	1500014	35.01	34.91	0	2.33558	60.32	191.84	251.39	234	492	19274	76455	472	17898	76170	0.8149	0.8087	0.8971
PNUSAE013833-KY-M05557-180509_1Nwin40q28min50_f1_fastx5_60x	prinseq-5pr3pr	500cyc	1153622	36.83	35.22	0	0	54.17	227.87	515.86	492	408	25740	88353	382	23157	88067	0.79	0.7759	0.8568
PNUSAE013900-KY-M05557-180509_1Nwin40q28min50_f1_fastx5_60x	prinseq-5pr3pr	500cyc	1224312	36.64	35.94	0	0	58.95	230.57	478.45	446	413	25145	88319	359	25129	88068	0.7832	0.772	0.851
PNUSAE014208-KY-M05557-180518_1Nwin40q28min50_f1_fastx5_60x	prinseq-5pr3pr	500cyc	1224716	37.11	36.33	0	0	58.62	232.26	471.92	436	416	23849	88321	381	22139	88066	0.7017	0.691	0.7631
PNUSAE014626-LAC-M04759-180607_1Nwin40q28min50_f1_fastx5_60x	prinseq-5pr3pr	500cyc	1464018	36.67	34.11	0	0	55.79	190.96	293.86	253	453	23859	88683	386	25104	88080	0.7015	0.6918	0.7746
PNUSAE014627-LAC-M04759-180607_1Nwin40q28min50_f1_fastx5_60x	prinseq-5pr3pr	500cyc	1499450	36.15	36.02	0	0	56.43	190.04	284.1	242	455	23988	88683	384	25104	88080	0.6922	0.6855	0.762
PNUSAE014628-LAC-M04759-180607_1Nwin40q28min50_f1_fastx5_60x	prinseq-5pr3pr	500cyc	1539768	36.32	36.04	0	0	56.59	184.72	272.26	227	462	23988	88507	385	25104	88080	0.6913	0.6845	0.762
PNUSAE014629-LAC-M04759-180607_1Nwin40q28min50_f1_fastx5_60x	prinseq-5pr3pr	500cyc	1569906	35.93	35.62	0	0	56.75	181.4	259.22	218	444	24572	88513	388	24146	88080	0.6978	0.6911	0.7695
PNUSAE014630-LAC-M04759-180607_1Nwin40q28min50_f1_fastx5_60x	prinseq-5pr3pr	500cyc	1503964	36.06	36.05	0	0	55.33	188.43	278.2	236	451	23589	88515	382	23480	88080	0.6517	0.6453	0.7188
PNUSAE014631-LAC-M04759-180607_1Nwin40q28min50_f1_fastx5_60x	prinseq-5pr3pr	500cyc	1522878	36.3	35.51	0	0	56.7	187.19	279.04	235	442	24657	88507	379	25129	88080	0.7042	0.6967	0.776
PNUSAE014640-CA-M04924-180608_1Nwin40q28min50_f1_fastx5_60x	prinseq-5pr3pr	500cyc	1473264	36.8	35.5	2.62098	0	53.44	193.09	307.69	257	452	25529	109126	372	24447	108099	0.6477	0.6407	0.7117
PNUSAE014641-CA-M04924-180608_1Nwin40q28min50_f1_fastx5_60x	prinseq-5pr3pr	500cyc	1426438	37	34.52	2.90668	0	56.55	201.07	322.27	280	437	25456	108519	368	25129	108099	0.7138	0.7048	0.7848
PNUSAE014642-CA-M04924-180608_1Nwin40q28min50_f1_fastx5_60x	prinseq-5pr3pr	500cyc	1314278	36.69	36.3	3.17391	0	55.38	216.29	374.75	327	444	25462	88440	364	25607	88079	0.6615	0.653	0.7266
PNUSAE016098-CASC-M04624-180718_1Nwin40q28min50_f1_fastx5_60x	prinseq-5pr3pr	500cyc	1394076	36.2	33.13	0.000430393	0.000143464	50.92	182.26	259.6	225	466	23173	88687	396	23190	88080	0.7602	0.7495	0.8408
PNUSAE016099-CASC-M04624-180718_1Nwin40q28min50_f1_fastx5_60x_oTh	prinseq-5pr3pr	500cyc	1381338	36.14	34.8	0.00101351	0.000723936	52.9	191.48	263.07	231	462	24683	88687	381	25104	88081	0.8027	0.7954	0.8836
PNUSAE016261-LAC-M04759-180724_1Nwin40q28min50_f1_fastx5_60x_oFiver	prinseq-5pr3pr	500cyc	1313370	36.48	35.24	0	0	55.71	216.51	374.23	328	447	23859	88507	366	25429	88080	0.6118	0.6043	0.67		bayesHammer
bayesPNUSAE012367-CAOC-M4005-180220_60x	bayesHammer	500cyc	1180152	36.24	35.04	0	0.000338939	57.06	240.22	433.73	392	459	22362	88367	415	21005	88080	0.622	0.5692	0.6847		qualR1avg	qualR2avg	readLength	medianInsert	contigCount.SPAdes	N50.SPAdes	maxContig.SPAdes	contigCount.Skesa	N50.Skesa	maxContig.Skesa	LyveSET.percentMap	LyveSET.properlyPaired	cfsan.percentMap
bayesPNUSAE012393-CAOC-M4005-180220_60x	bayesHammer	500cyc	1207732	36.42	34.54	0	0.000331199	58.11	236.44	409.05	368	453	20470	88371	454	18523	88080	0.6685	0.5905	0.7371		35.8995	34.0105	219.441	313.714	443.381	24009.8	89352.8	386.429	23761.6	88500	0.7073	0.572314	0.781548
bayesPNUSAE012804-KY-M05557-180326_60x	bayesHammer	500cyc	1218108	36.08	34.96	0	0	58.74	236.29	421.72	410	443	24794	88325	374	23157	88068	0.8394	0.7542	0.9179
bayesPNUSAE013040-CT-M4158-180404_60x	bayesHammer	500cyc	1226448	36.48	34.34	0	0	57.56	232.13	365.23	332	446	23076	88434	442	20299	80177	0.7078	0.6004	0.7818
bayesPNUSAE013219-CAOC-M4005-180411_60x	bayesHammer	500cyc	1200732	36.88	34.66	0	0.00216535	56.83	237.83	400.49	365	434	23875	88438	358	25129	88082	0.7179	0.6374	0.7874
bayesPNUSAE013260-CT-M4158-180417_60x	bayesHammer	500cyc	1353106	34.21	33.4	0	13.1217	58.05	212.17	259.08	247	485	19263	65395	451	19178	64811	0.7968	0.5786	0.8923
bayesPNUSAE013833-KY-M05557-180509_60x	bayesHammer	500cyc	1169576	36.18	33.38	0	0	58.29	245.65	519.82	499	402	25740	88325	380	23761	88068	0.7801	0.7298	0.8569
bayesPNUSAE013900-KY-M05557-180509_60x	bayesHammer	500cyc	1168236	36.06	34.79	0	0	58.02	245.38	478.33	451	399	25103	88319	354	25647	88068	0.775	0.7257	0.8499
bayesPNUSAE014208-KY-M05557-180518_60x	bayesHammer	500cyc	1168724	36.75	35.47	0	0	57.85	243.51	471.91	440	413	25357	88321	383	23235	88068	0.6985	0.653	0.7636
bayesPNUSAE014626-LAC-M04759-180607_60x	bayesHammer	500cyc	1374682	35.9	31.59	0.000145488	0	54.87	207.95	297.32	259	461	23859	88683	378	25132	88080	0.6903	0.5156	0.7714
bayesPNUSAE014627-LAC-M04759-180607_60x	bayesHammer	500cyc	1420560	35.5	34.93	0.00014079	0	55.72	199.63	282.85	241	442	23859	88616	376	25129	88080	0.6867	0.5075	0.7585
bayesPNUSAE014628-LAC-M04759-180607_60x	bayesHammer	500cyc	1470404	35.7	34.94	0	0	54.86	192.8	270.04	224	453	23859	88683	380	25104	88080	0.6854	0.4934	0.7572
bayesPNUSAE014629-LAC-M04759-180607_60x	bayesHammer	500cyc	1481680	35.19	34.34	0.000269964	0	55.58	191.43	258.65	216	452	24657	88683	383	25104	88080	0.6912	0.4888	0.7646
bayesPNUSAE014630-LAC-M04759-180607_60x	bayesHammer	500cyc	1426180	35.35	34.92	0.000140235	0.00028047	56.1	198.36	272.94	233	459	23469	88507	380	23235	88080	0.6456	0.4718	0.7146
bayesPNUSAE014631-LAC-M04759-180607_60x	bayesHammer	500cyc	1439300	35.65	34.1	0.000138956	0	55.29	197.75	278.43	235	443	24657	88606	376	25129	88079	0.697	0.5086	0.7715
bayesPNUSAE014640-CA-M04924-180608_60x	bayesHammer	500cyc	1392744	36.28	34.05	0.0310179	0	54.04	203.76	309.94	257	447	25234	109104	374	25429	108099	0.6438	0.4859	0.7105
bayesPNUSAE014641-CA-M04924-180608_60x	bayesHammer	500cyc	1316768	36.38	32.25	0.0291623	0	54.32	217.59	330.61	289	453	25230	109026	375	25104	108099	0.7044	0.5506	0.7832
bayesPNUSAE014642-CA-M04924-180608_60x	bayesHammer	500cyc	1247990	36.25	35.42	0.0298079	0	55.15	227.19	374.52	329	433	25487	88440	364	25723	88080	0.6583	0.5512	0.7269
bayesPNUSAE016098-CASC-M04624-180718_60x	bayesHammer	500cyc	1411064	35.2	30.36	0.00425211	0.03019	55.34	202.84	267.57	233	455	23585	88687	384	23235	88080	0.7443	0.5248	0.8337
bayesPNUSAE016099-CASC-M04624-180718_60x	bayesHammer	500cyc	1383814	35.35	33.09	0.00433584	0.0313626	56.68	206.49	267.39	236	443	25137	88590	374	25129	88081	0.7933	0.5696	0.8775
bayesPNUSAE016261-LAC-M04759-180724_60x	bayesHammer	500cyc	1214564	35.84	33.65	0	0	54.87	232.85	376.74	332	436	25133	88489	360	25607	88080	0.607	0.512	0.6713
												399	443.381
